# Supplementary material for: GIS‐based G × E modeling of maize hybrids through enviromic markers engineering
Source: New Phytol. 2024 Jul 16;245(1):102–16. doi: 10.1111/nph.19951 (PMC11617650; doi:10.1111/nph.19951)
Supplement: Supplementary file 1 — Dataset S1 Phenotypic data. [file NPH-245-102-s001.xlsx]

## Sheet: sharing_data
New Phytologist Supporting Information - Dataset S1
Article title: GIS-based G×E Modeling of Maize Hybrids through Enviromic Markers Engineering
Authors: Rafael T. Resende; Alencar Xavier; Pedro Italo T. Silva; Marcela P. M. Resende; Diego Jarquin; Gustavo E. Marcatti
Article acceptance date: 22 June 2024
Dataset S1. Phenotypic data. The dataset includes the following variables: location (Loc), genotype code (Gcode), dam, sire, geographic coordinates (longitude and latitude), year of the experiment, irrigation status (Irrigated), and grain yield (y_st). Grain yield data was normalized using the Z-Score standardization method.
Loc	Gcode	Dam	Sire	Longitude	Latitude	Year	Irrigated	y_st
L001	G089	G055	G063	-47.8782	-23.8885	2019	FALSE	-1.12969
L001	G091	NA	NA	-47.8782	-23.8885	2019	FALSE	1.05914
L001	G093	G054	G058	-47.8782	-23.8885	2019	FALSE	0.974493
L001	G097	NA	NA	-47.8782	-23.8885	2019	FALSE	-1.35945
L001	G101	G055	G072	-47.8782	-23.8885	2019	FALSE	-0.252945
L001	G102	G055	G080	-47.8782	-23.8885	2019	FALSE	0.793098
L001	G105	G057	G062	-47.8782	-23.8885	2019	FALSE	0.412169
L001	G109	G057	G079	-47.8782	-23.8885	2019	FALSE	0.84147
L001	G110	G076	G035	-47.8782	-23.8885	2019	FALSE	0.557285
L001	G120	G056	G073	-47.8782	-23.8885	2019	FALSE	-1.15992
L001	G123	G065	G083	-47.8782	-23.8885	2019	FALSE	0.533099
L001	G132	G023	G040	-47.8782	-23.8885	2019	FALSE	0.557285
L001	G133	G006	G040	-47.8782	-23.8885	2019	FALSE	-1.90364
L001	G135	G034	G042	-47.8782	-23.8885	2019	FALSE	-0.476665
L001	G136	G033	G042	-47.8782	-23.8885	2019	FALSE	-1.13573
L001	G139	G038	G012	-47.8782	-23.8885	2019	FALSE	0.672168
L001	G140	G006	G046	-47.8782	-23.8885	2019	FALSE	-0.458526
L001	G141	G030	G034	-47.8782	-23.8885	2019	FALSE	1.47635
L002	G086	G049	G051	-47.8827	-23.88	2017	TRUE	0.0553172
L002	G087	G047	G048	-47.8827	-23.88	2017	TRUE	-0.799238
L002	G088	G055	G059	-47.8827	-23.88	2017	TRUE	0.246066
L002	G089	G055	G063	-47.8827	-23.88	2017	TRUE	-1.34097
L002	G092	NA	NA	-47.8827	-23.88	2017	TRUE	1.44397
L002	G094	NA	NA	-47.8827	-23.88	2017	TRUE	-0.791608
L002	G095	G050	G052	-47.8827	-23.88	2017	TRUE	-0.0133524
L002	G096	G061	G067	-47.8827	-23.88	2017	TRUE	-1.08155
L002	G097	NA	NA	-47.8827	-23.88	2017	TRUE	-1.08918
L002	G098	G053	G069	-47.8827	-23.88	2017	TRUE	-1.15785
L002	G099	G053	G060	-47.8827	-23.88	2017	TRUE	-1.01288
L002	G100	G064	G071	-47.8827	-23.88	2017	TRUE	-0.181212
L002	G103	G065	G066	-47.8827	-23.88	2017	TRUE	0.238436
L002	G105	G057	G062	-47.8827	-23.88	2017	TRUE	2.24512
L002	G106	G062	G064	-47.8827	-23.88	2017	TRUE	1.02432
L002	G108	G066	G070	-47.8827	-23.88	2017	TRUE	1.84073
L002	G110	G076	G035	-47.8827	-23.88	2017	TRUE	0.742014
L002	G112	G057	G069	-47.8827	-23.88	2017	TRUE	-0.55508
L002	G113	G064	G074	-47.8827	-23.88	2017	TRUE	0.108727
L002	G114	G064	G029	-47.8827	-23.88	2017	TRUE	0.360516
L002	G115	G064	G078	-47.8827	-23.88	2017	TRUE	0.925133
L002	G116	G029	G075	-47.8827	-23.88	2017	TRUE	-0.53219
L002	G117	G064	G028	-47.8827	-23.88	2017	TRUE	-1.08918
L002	G119	G064	G001	-47.8827	-23.88	2017	TRUE	0.413925
L003	G092	NA	NA	-47.8853	-23.8895	2020	FALSE	-1.38015
L003	G093	G054	G058	-47.8853	-23.8895	2020	FALSE	-0.0506844
L003	G097	NA	NA	-47.8853	-23.8895	2020	FALSE	0.250575
L003	G102	G055	G080	-47.8853	-23.8895	2020	FALSE	-0.751439
L003	G104	NA	NA	-47.8853	-23.8895	2020	FALSE	1.31808
L003	G110	G076	G035	-47.8853	-23.8895	2020	FALSE	1.67828
L003	G120	G056	G073	-47.8853	-23.8895	2020	FALSE	0.781052
L003	G135	G034	G042	-47.8853	-23.8895	2020	FALSE	0.263673
L003	G136	G033	G042	-47.8853	-23.8895	2020	FALSE	-0.502573
L003	G138	G006	G032	-47.8853	-23.8895	2020	FALSE	-1.96957
L003	G140	G006	G046	-47.8853	-23.8895	2020	FALSE	0.388106
L003	G142	G024	G026	-47.8853	-23.8895	2020	FALSE	-1.72726
L003	G143	NA	NA	-47.8853	-23.8895	2020	FALSE	0.833445
L003	G144	NA	NA	-47.8853	-23.8895	2020	FALSE	-0.620457
L003	G147	G006	G046	-47.8853	-23.8895	2020	FALSE	0.420851
L003	G149	G006	G018	-47.8853	-23.8895	2020	FALSE	1.10851
L003	G150	G015	G018	-47.8853	-23.8895	2020	FALSE	1.01682
L003	G151	G006	G026	-47.8853	-23.8895	2020	FALSE	-0.921716
L003	G152	G038	G002	-47.8853	-23.8895	2020	FALSE	0.0671995
L003	G153	G006	G002	-47.8853	-23.8895	2020	FALSE	0.72211
L003	G154	G002	G002	-47.8853	-23.8895	2020	FALSE	0.748307
L003	G155	G008	G014	-47.8853	-23.8895	2020	FALSE	-1.07235
L003	G156	G021	G015	-47.8853	-23.8895	2020	FALSE	-0.600809
L004	G090	NA	NA	-48.0563	-23.51	2021	FALSE	-0.750672
L004	G091	NA	NA	-48.0563	-23.51	2021	FALSE	1.02932
L004	G092	NA	NA	-48.0563	-23.51	2021	FALSE	-1.44198
L004	G093	G054	G058	-48.0563	-23.51	2021	FALSE	-1.02284
L004	G097	NA	NA	-48.0563	-23.51	2021	FALSE	1.59544
L004	G102	G055	G080	-48.0563	-23.51	2021	FALSE	0.474095
L004	G104	NA	NA	-48.0563	-23.51	2021	FALSE	0.702718
L004	G110	G076	G035	-48.0563	-23.51	2021	FALSE	-0.271652
L004	G120	G056	G073	-48.0563	-23.51	2021	FALSE	1.0511
L004	G124	G041	G085	-48.0563	-23.51	2021	FALSE	-1.94822
L004	G145	G036	G002	-48.0563	-23.51	2021	FALSE	-1.33856
L004	G146	G042	G016	-48.0563	-23.51	2021	FALSE	0.201925
L004	G154	G002	G002	-48.0563	-23.51	2021	FALSE	-0.679908
L004	G157	G031	G005	-48.0563	-23.51	2021	FALSE	0.637397
L004	G158	G003	G004	-48.0563	-23.51	2021	FALSE	-0.179114
L004	G159	G009	G020	-48.0563	-23.51	2021	FALSE	1.61721
L004	G160	G013	G004	-48.0563	-23.51	2021	FALSE	0.964002
L004	G161	G004	G019	-48.0563	-23.51	2021	FALSE	-0.527492
L004	G162	G034	G019	-48.0563	-23.51	2021	FALSE	-0.483945
L004	G163	NA	NA	-48.0563	-23.51	2021	FALSE	-0.0920195
L004	G164	NA	NA	-48.0563	-23.51	2021	FALSE	0.463208
L005	G089	G055	G063	-48.238	-23.8171	2019	TRUE	-1.08091
L005	G093	G054	G058	-48.238	-23.8171	2019	TRUE	-1.16086
L005	G097	NA	NA	-48.238	-23.8171	2019	TRUE	-0.209467
L005	G101	G055	G072	-48.238	-23.8171	2019	TRUE	0.542055
L005	G102	G055	G080	-48.238	-23.8171	2019	TRUE	1.14967
L005	G105	G057	G062	-48.238	-23.8171	2019	TRUE	1.84523
L005	G120	G056	G073	-48.238	-23.8171	2019	TRUE	-0.105533
L005	G123	G065	G083	-48.238	-23.8171	2019	TRUE	1.16566
L005	G132	G023	G040	-48.238	-23.8171	2019	TRUE	-0.281421
L005	G133	G006	G040	-48.238	-23.8171	2019	TRUE	0.454111
L005	G135	G034	G042	-48.238	-23.8171	2019	TRUE	-1.16886
L005	G136	G033	G042	-48.238	-23.8171	2019	TRUE	0.134315
L005	G139	G038	G012	-48.238	-23.8171	2019	TRUE	-1.49665
L005	G140	G006	G046	-48.238	-23.8171	2019	TRUE	0.853857
L005	G141	G030	G034	-48.238	-23.8171	2019	TRUE	-0.641192
L006	G086	G049	G051	-48.2462	-23.8574	2018	TRUE	-0.592307
L006	G088	G055	G059	-48.2462	-23.8574	2018	TRUE	0.756984
L006	G089	G055	G063	-48.2462	-23.8574	2018	TRUE	-0.809235
L006	G092	NA	NA	-48.2462	-23.8574	2018	TRUE	0.826401
L006	G093	G054	G058	-48.2462	-23.8574	2018	TRUE	0.696244
L006	G096	G061	G067	-48.2462	-23.8574	2018	TRUE	-1.65959
L006	G097	NA	NA	-48.2462	-23.8574	2018	TRUE	-0.210514
L006	G101	G055	G072	-48.2462	-23.8574	2018	TRUE	0.392545
L006	G105	G057	G062	-48.2462	-23.8574	2018	TRUE	-0.123743
L006	G109	G057	G079	-48.2462	-23.8574	2018	TRUE	1.2993
L006	G110	G076	G035	-48.2462	-23.8574	2018	TRUE	1.04767
L006	G111	G077	G035	-48.2462	-23.8574	2018	TRUE	0.631166
L006	G121	G068	G029	-48.2462	-23.8574	2018	TRUE	0.0975232
L006	G122	G041	G084	-48.2462	-23.8574	2018	TRUE	0.314451
L006	G127	G025	G027	-48.2462	-23.8574	2018	TRUE	-1.76372
L006	G128	G039	G044	-48.2462	-23.8574	2018	TRUE	-0.978439
L006	G129	G011	G044	-48.2462	-23.8574	2018	TRUE	-0.70511
L006	G130	G024	G010	-48.2462	-23.8574	2018	TRUE	-1.02616
L006	G131	G037	G044	-48.2462	-23.8574	2018	TRUE	-1.56848
L006	G133	G006	G040	-48.2462	-23.8574	2018	TRUE	2.08024
L006	G134	G043	G045	-48.2462	-23.8574	2018	TRUE	0.561749
L006	G135	G034	G042	-48.2462	-23.8574	2018	TRUE	0.327467
L006	G136	G033	G042	-48.2462	-23.8574	2018	TRUE	0.405561
L007	G086	G049	G051	-48.4646	-23.8076	2018	TRUE	-0.650332
L007	G088	G055	G059	-48.4646	-23.8076	2018	TRUE	0.764585
L007	G089	G055	G063	-48.4646	-23.8076	2018	TRUE	-0.39648
L007	G092	NA	NA	-48.4646	-23.8076	2018	TRUE	0.302656
L007	G093	G054	G058	-48.4646	-23.8076	2018	TRUE	1.41378
L007	G096	G061	G067	-48.4646	-23.8076	2018	TRUE	0.335948
L007	G097	NA	NA	-48.4646	-23.8076	2018	TRUE	0.132034
L007	G101	G055	G072	-48.4646	-23.8076	2018	TRUE	0.0446418
L007	G105	G057	G062	-48.4646	-23.8076	2018	TRUE	-0.0302656
L007	G109	G057	G079	-48.4646	-23.8076	2018	TRUE	1.68428
L007	G110	G076	G035	-48.4646	-23.8076	2018	TRUE	0.581478
L007	G111	G077	G035	-48.4646	-23.8076	2018	TRUE	0.107065
L007	G121	G068	G029	-48.4646	-23.8076	2018	TRUE	-1.49928
L007	G122	G041	G084	-48.4646	-23.8076	2018	TRUE	0.589801
L007	G127	G025	G027	-48.4646	-23.8076	2018	TRUE	-1.19965
L007	G128	G039	G044	-48.4646	-23.8076	2018	TRUE	-0.521325
L007	G129	G011	G044	-48.4646	-23.8076	2018	TRUE	-2.02363
L007	G130	G024	G010	-48.4646	-23.8076	2018	TRUE	-1.89047
L007	G131	G037	G044	-48.4646	-23.8076	2018	TRUE	0.0196727
L007	G134	G043	G045	-48.4646	-23.8076	2018	TRUE	1.46788
L007	G135	G034	G042	-48.4646	-23.8076	2018	TRUE	0.381725
L007	G136	G033	G042	-48.4646	-23.8076	2018	TRUE	0.385887
L008	G086	G049	G051	-48.5901	-23.7263	2017	TRUE	0.56998
L008	G087	G047	G048	-48.5901	-23.7263	2017	TRUE	-0.93061
L008	G088	G055	G059	-48.5901	-23.7263	2017	TRUE	-0.0888154
L008	G089	G055	G063	-48.5901	-23.7263	2017	TRUE	-1.15021
L008	G092	NA	NA	-48.5901	-23.7263	2017	TRUE	-1.02821
L008	G093	G054	G058	-48.5901	-23.7263	2017	TRUE	0.161283
L008	G094	NA	NA	-48.5901	-23.7263	2017	TRUE	0.203983
L008	G095	G050	G052	-48.5901	-23.7263	2017	TRUE	0.67978
L008	G096	G061	G067	-48.5901	-23.7263	2017	TRUE	-1.19901
L008	G098	G053	G069	-48.5901	-23.7263	2017	TRUE	-1.9615
L008	G099	G053	G060	-48.5901	-23.7263	2017	TRUE	-0.0949154
L008	G100	G064	G071	-48.5901	-23.7263	2017	TRUE	0.0453837
L008	G103	G065	G066	-48.5901	-23.7263	2017	TRUE	2.13157
L008	G105	G057	G062	-48.5901	-23.7263	2017	TRUE	1.25928
L008	G106	G062	G064	-48.5901	-23.7263	2017	TRUE	-1.57721
L008	G108	G066	G070	-48.5901	-23.7263	2017	TRUE	0.716379
L008	G110	G076	G035	-48.5901	-23.7263	2017	TRUE	1.81437
L008	G112	G057	G069	-48.5901	-23.7263	2017	TRUE	0.0453837
L008	G113	G064	G074	-48.5901	-23.7263	2017	TRUE	0.740779
L008	G114	G064	G029	-48.5901	-23.7263	2017	TRUE	0.862778
L008	G115	G064	G078	-48.5901	-23.7263	2017	TRUE	0.0697836
L008	G116	G029	G075	-48.5901	-23.7263	2017	TRUE	-0.613412
L008	G117	G064	G028	-48.5901	-23.7263	2017	TRUE	-0.698812
L008	G118	G064	G081	-48.5901	-23.7263	2017	TRUE	0.0819835
L008	G119	G064	G001	-48.5901	-23.7263	2017	TRUE	-0.0400157
L009	G086	G049	G051	-48.8143	-23.8918	2018	TRUE	-1.18473
L009	G088	G055	G059	-48.8143	-23.8918	2018	TRUE	1.32418
L009	G089	G055	G063	-48.8143	-23.8918	2018	TRUE	-0.926803
L009	G092	NA	NA	-48.8143	-23.8918	2018	TRUE	2.22106
L009	G096	G061	G067	-48.8143	-23.8918	2018	TRUE	-0.164751
L009	G097	NA	NA	-48.8143	-23.8918	2018	TRUE	0.181103
L009	G101	G055	G072	-48.8143	-23.8918	2018	TRUE	0.351099
L009	G109	G057	G079	-48.8143	-23.8918	2018	TRUE	0.544543
L009	G110	G076	G035	-48.8143	-23.8918	2018	TRUE	0.310066
L009	G121	G068	G029	-48.8143	-23.8918	2018	TRUE	0.0404165
L009	G122	G041	G084	-48.8143	-23.8918	2018	TRUE	0.896259
L009	G127	G025	G027	-48.8143	-23.8918	2018	TRUE	-0.844736
L009	G128	G039	G044	-48.8143	-23.8918	2018	TRUE	-1.61265
L009	G129	G011	G044	-48.8143	-23.8918	2018	TRUE	-1.01473
L009	G130	G024	G010	-48.8143	-23.8918	2018	TRUE	0.0814501
L009	G131	G037	G044	-48.8143	-23.8918	2018	TRUE	-1.04404
L009	G133	G006	G040	-48.8143	-23.8918	2018	TRUE	0.169379
L009	G135	G034	G042	-48.8143	-23.8918	2018	TRUE	-0.657154
L009	G136	G033	G042	-48.8143	-23.8918	2018	TRUE	1.33004
L010	G091	NA	NA	-48.8233	-23.8928	2020	FALSE	1.53892
L010	G093	G054	G058	-48.8233	-23.8928	2020	FALSE	0.60191
L010	G097	NA	NA	-48.8233	-23.8928	2020	FALSE	1.28567
L010	G102	G055	G080	-48.8233	-23.8928	2020	FALSE	0.253698
L010	G104	NA	NA	-48.8233	-23.8928	2020	FALSE	1.41863
L010	G110	G076	G035	-48.8233	-23.8928	2020	FALSE	0.744361
L010	G120	G056	G073	-48.8233	-23.8928	2020	FALSE	1.45661
L010	G126	G024	G008	-48.8233	-23.8928	2020	FALSE	-1.07901
L010	G135	G034	G042	-48.8233	-23.8928	2020	FALSE	-0.401575
L010	G137	G042	G044	-48.8233	-23.8928	2020	FALSE	-0.76245
L010	G138	G006	G032	-48.8233	-23.8928	2020	FALSE	-1.54118
L010	G140	G006	G046	-48.8233	-23.8928	2020	FALSE	0.744361
L010	G142	G024	G026	-48.8233	-23.8928	2020	FALSE	-0.749787
L010	G147	G006	G046	-48.8233	-23.8928	2020	FALSE	0.152399
L010	G148	G017	G018	-48.8233	-23.8928	2020	FALSE	0.560758
L010	G149	G006	G018	-48.8233	-23.8928	2020	FALSE	-0.160992
L010	G150	G015	G018	-48.8233	-23.8928	2020	FALSE	-0.34776
L010	G151	G006	G026	-48.8233	-23.8928	2020	FALSE	-1.24995
L010	G153	G006	G002	-48.8233	-23.8928	2020	FALSE	-0.224303
L010	G155	G008	G014	-48.8233	-23.8928	2020	FALSE	-1.77543
L010	G156	G021	G015	-48.8233	-23.8928	2020	FALSE	-0.464886
L011	G091	NA	NA	-48.9061	-23.6971	2020	FALSE	-1.3582
L011	G092	NA	NA	-48.9061	-23.6971	2020	FALSE	-1.98131
L011	G093	G054	G058	-48.9061	-23.6971	2020	FALSE	0.593555
L011	G097	NA	NA	-48.9061	-23.6971	2020	FALSE	1.80374
L011	G102	G055	G080	-48.9061	-23.6971	2020	FALSE	0.49571
L011	G104	NA	NA	-48.9061	-23.6971	2020	FALSE	0.89739
L011	G105	G057	G062	-48.9061	-23.6971	2020	FALSE	-1.47664
L011	G110	G076	G035	-48.9061	-23.6971	2020	FALSE	0.825293
L011	G120	G056	G073	-48.9061	-23.6971	2020	FALSE	1.08278
L011	G126	G024	G008	-48.9061	-23.6971	2020	FALSE	-1.3273
L011	G135	G034	G042	-48.9061	-23.6971	2020	FALSE	-0.781425
L011	G136	G033	G042	-48.9061	-23.6971	2020	FALSE	1.21152
L011	G137	G042	G044	-48.9061	-23.6971	2020	FALSE	-1.317
L011	G138	G006	G032	-48.9061	-23.6971	2020	FALSE	-0.477591
L011	G140	G006	G046	-48.9061	-23.6971	2020	FALSE	0.464812
L011	G142	G024	G026	-48.9061	-23.6971	2020	FALSE	-1.2964
L011	G143	NA	NA	-48.9061	-23.6971	2020	FALSE	0.578106
L011	G147	G006	G046	-48.9061	-23.6971	2020	FALSE	0.722299
L011	G148	G017	G018	-48.9061	-23.6971	2020	FALSE	-0.0862104
L011	G149	G006	G018	-48.9061	-23.6971	2020	FALSE	0.243373
L011	G150	G015	G018	-48.9061	-23.6971	2020	FALSE	1.08278
L011	G151	G006	G026	-48.9061	-23.6971	2020	FALSE	0.732598
L011	G152	G038	G002	-48.9061	-23.6971	2020	FALSE	-0.436393
L011	G153	G006	G002	-48.9061	-23.6971	2020	FALSE	0.248523
L011	G154	G002	G002	-48.9061	-23.6971	2020	FALSE	0.511159
L011	G155	G008	G014	-48.9061	-23.6971	2020	FALSE	-0.132558
L011	G156	G021	G015	-48.9061	-23.6971	2020	FALSE	-0.822623
L012	G086	G049	G051	-48.9747	-23.6655	2018	FALSE	-0.925308
L012	G088	G055	G059	-48.9747	-23.6655	2018	FALSE	0.231394
L012	G089	G055	G063	-48.9747	-23.6655	2018	FALSE	-1.20833
L012	G092	NA	NA	-48.9747	-23.6655	2018	FALSE	-0.513079
L012	G093	G054	G058	-48.9747	-23.6655	2018	FALSE	2.05258
L012	G096	G061	G067	-48.9747	-23.6655	2018	FALSE	-0.531537
L012	G097	NA	NA	-48.9747	-23.6655	2018	FALSE	0.225241
L012	G101	G055	G072	-48.9747	-23.6655	2018	FALSE	0.994325
L012	G102	G055	G080	-48.9747	-23.6655	2018	FALSE	1.83109
L012	G105	G057	G062	-48.9747	-23.6655	2018	FALSE	-1.7067
L012	G109	G057	G079	-48.9747	-23.6655	2018	FALSE	-0.506927
L012	G110	G076	G035	-48.9747	-23.6655	2018	FALSE	0.600554
L012	G111	G077	G035	-48.9747	-23.6655	2018	FALSE	0.815898
L012	G122	G041	G084	-48.9747	-23.6655	2018	FALSE	0.557485
L012	G127	G025	G027	-48.9747	-23.6655	2018	FALSE	-0.882239
L012	G128	G039	G044	-48.9747	-23.6655	2018	FALSE	-0.223904
L012	G129	G011	G044	-48.9747	-23.6655	2018	FALSE	-1.15296
L012	G130	G024	G010	-48.9747	-23.6655	2018	FALSE	-1.04221
L012	G131	G037	G044	-48.9747	-23.6655	2018	FALSE	-1.04221
L012	G133	G006	G040	-48.9747	-23.6655	2018	FALSE	0.902035
L012	G134	G043	G045	-48.9747	-23.6655	2018	FALSE	0.471348
L012	G135	G034	G042	-48.9747	-23.6655	2018	FALSE	0.366753
L012	G136	G033	G042	-48.9747	-23.6655	2018	FALSE	0.686692
L013	G090	NA	NA	-49.1609	-24.0761	2021	FALSE	-0.0364568
L013	G091	NA	NA	-49.1609	-24.0761	2021	FALSE	1.21723
L013	G092	NA	NA	-49.1609	-24.0761	2021	FALSE	-0.736568
L013	G093	G054	G058	-49.1609	-24.0761	2021	FALSE	0.541542
L013	G097	NA	NA	-49.1609	-24.0761	2021	FALSE	2.13714
L013	G102	G055	G080	-49.1609	-24.0761	2021	FALSE	0.435711
L013	G104	NA	NA	-49.1609	-24.0761	2021	FALSE	-0.0527384
L013	G105	G057	G062	-49.1609	-24.0761	2021	FALSE	0.158923
L013	G107	G022	G082	-49.1609	-24.0761	2021	FALSE	-1.09476
L013	G110	G076	G035	-49.1609	-24.0761	2021	FALSE	-0.598174
L013	G120	G056	G073	-49.1609	-24.0761	2021	FALSE	0.867175
L013	G124	G041	G085	-49.1609	-24.0761	2021	FALSE	0.313599
L013	G145	G036	G002	-49.1609	-24.0761	2021	FALSE	-1.38783
L013	G146	G042	G016	-49.1609	-24.0761	2021	FALSE	-1.39598
L013	G154	G002	G002	-49.1609	-24.0761	2021	FALSE	-2.0391
L013	G157	G031	G005	-49.1609	-24.0761	2021	FALSE	0.00424739
L013	G158	G003	G004	-49.1609	-24.0761	2021	FALSE	-0.0527384
L013	G159	G009	G020	-49.1609	-24.0761	2021	FALSE	-0.606315
L013	G160	G013	G004	-49.1609	-24.0761	2021	FALSE	1.62427
L013	G161	G004	G019	-49.1609	-24.0761	2021	FALSE	0.150782
L013	G162	G034	G019	-49.1609	-24.0761	2021	FALSE	0.272895
L013	G163	NA	NA	-49.1609	-24.0761	2021	FALSE	-0.671441
L013	G164	NA	NA	-49.1609	-24.0761	2021	FALSE	0.948584
L014	G086	G049	G051	-49.3008	-24.0674	2017	FALSE	-0.948743
L014	G087	G047	G048	-49.3008	-24.0674	2017	FALSE	-1.97872
L014	G088	G055	G059	-49.3008	-24.0674	2017	FALSE	1.51584
L014	G089	G055	G063	-49.3008	-24.0674	2017	FALSE	-0.0553963
L014	G092	NA	NA	-49.3008	-24.0674	2017	FALSE	-0.0764162
L014	G094	NA	NA	-49.3008	-24.0674	2017	FALSE	0.438572
L014	G095	G050	G052	-49.3008	-24.0674	2017	FALSE	1.27411
L014	G096	G061	G067	-49.3008	-24.0674	2017	FALSE	-1.86311
L014	G097	NA	NA	-49.3008	-24.0674	2017	FALSE	1.04289
L014	G098	G053	G069	-49.3008	-24.0674	2017	FALSE	-0.817368
L014	G099	G053	G060	-49.3008	-24.0674	2017	FALSE	-0.44952
L014	G100	G064	G071	-49.3008	-24.0674	2017	FALSE	0.506887
L014	G103	G065	G066	-49.3008	-24.0674	2017	FALSE	-0.102691
L014	G105	G057	G062	-49.3008	-24.0674	2017	FALSE	-0.601914
L014	G106	G062	G064	-49.3008	-24.0674	2017	FALSE	-0.52309
L014	G108	G066	G070	-49.3008	-24.0674	2017	FALSE	0.160058
L014	G110	G076	G035	-49.3008	-24.0674	2017	FALSE	1.37396
L014	G112	G057	G069	-49.3008	-24.0674	2017	FALSE	0.569946
L014	G113	G064	G074	-49.3008	-24.0674	2017	FALSE	1.48431
L014	G114	G064	G029	-49.3008	-24.0674	2017	FALSE	-0.980273
L014	G115	G064	G078	-49.3008	-24.0674	2017	FALSE	-0.759564
L014	G116	G029	G075	-49.3008	-24.0674	2017	FALSE	-0.31289
L014	G117	G064	G028	-49.3008	-24.0674	2017	FALSE	-0.171006
L014	G119	G064	G001	-49.3008	-24.0674	2017	FALSE	1.27411
L015	G089	G055	G063	-49.3465	-24.0933	2019	FALSE	-1.02523
L015	G091	NA	NA	-49.3465	-24.0933	2019	FALSE	0.560084
L015	G093	G054	G058	-49.3465	-24.0933	2019	FALSE	0.739216
L015	G101	G055	G072	-49.3465	-24.0933	2019	FALSE	0.291387
L015	G102	G055	G080	-49.3465	-24.0933	2019	FALSE	0.640693
L015	G109	G057	G079	-49.3465	-24.0933	2019	FALSE	0.085386
L015	G110	G076	G035	-49.3465	-24.0933	2019	FALSE	-0.971489
L015	G120	G056	G073	-49.3465	-24.0933	2019	FALSE	1.1333
L015	G123	G065	G083	-49.3465	-24.0933	2019	FALSE	0.00477684
L015	G132	G023	G040	-49.3465	-24.0933	2019	FALSE	-1.28497
L015	G133	G006	G040	-49.3465	-24.0933	2019	FALSE	-1.64323
L015	G135	G034	G042	-49.3465	-24.0933	2019	FALSE	-0.308703
L015	G136	G033	G042	-49.3465	-24.0933	2019	FALSE	1.67966
L015	G139	G038	G012	-49.3465	-24.0933	2019	FALSE	1.07061
L015	G141	G030	G034	-49.3465	-24.0933	2019	FALSE	-0.971489
L016	G091	NA	NA	-49.3466	-24.0614	2020	FALSE	-0.330085
L016	G092	NA	NA	-49.3466	-24.0614	2020	FALSE	-0.365816
L016	G093	G054	G058	-49.3466	-24.0614	2020	FALSE	0.459963
L016	G097	NA	NA	-49.3466	-24.0614	2020	FALSE	-0.97721
L016	G102	G055	G080	-49.3466	-24.0614	2020	FALSE	0.614797
L016	G104	NA	NA	-49.3466	-24.0614	2020	FALSE	-0.13158
L016	G105	G057	G062	-49.3466	-24.0614	2020	FALSE	-1.58066
L016	G110	G076	G035	-49.3466	-24.0614	2020	FALSE	1.10312
L016	G120	G056	G073	-49.3466	-24.0614	2020	FALSE	0.773601
L016	G126	G024	G008	-49.3466	-24.0614	2020	FALSE	-0.766795
L016	G135	G034	G042	-49.3466	-24.0614	2020	FALSE	-0.0402681
L016	G136	G033	G042	-49.3466	-24.0614	2020	FALSE	0.710079
L016	G137	G042	G044	-49.3466	-24.0614	2020	FALSE	-1.43774
L016	G138	G006	G032	-49.3466	-24.0614	2020	FALSE	-1.83872
L016	G140	G006	G046	-49.3466	-24.0614	2020	FALSE	-0.183191
L016	G142	G024	G026	-49.3466	-24.0614	2020	FALSE	-0.719154
L016	G143	NA	NA	-49.3466	-24.0614	2020	FALSE	0.0470739
L016	G144	NA	NA	-49.3466	-24.0614	2020	FALSE	-0.0124774
L016	G147	G006	G046	-49.3466	-24.0614	2020	FALSE	0.650528
L016	G148	G017	G018	-49.3466	-24.0614	2020	FALSE	-0.0680587
L016	G149	G006	G018	-49.3466	-24.0614	2020	FALSE	0.932404
L016	G150	G015	G018	-49.3466	-24.0614	2020	FALSE	0.102655
L016	G151	G006	G026	-49.3466	-24.0614	2020	FALSE	0.0391338
L016	G152	G038	G002	-49.3466	-24.0614	2020	FALSE	1.86141
L016	G153	G006	G002	-49.3466	-24.0614	2020	FALSE	1.46837
L016	G154	G002	G002	-49.3466	-24.0614	2020	FALSE	1.80185
L016	G155	G008	G014	-49.3466	-24.0614	2020	FALSE	-0.226862
L016	G156	G021	G015	-49.3466	-24.0614	2020	FALSE	-1.88636
L017	G090	NA	NA	-49.3482	-24.0795	2021	FALSE	-1.12495
L017	G091	NA	NA	-49.3482	-24.0795	2021	FALSE	0.657705
L017	G092	NA	NA	-49.3482	-24.0795	2021	FALSE	0.0696132
L017	G093	G054	G058	-49.3482	-24.0795	2021	FALSE	-0.212181
L017	G097	NA	NA	-49.3482	-24.0795	2021	FALSE	0.957878
L017	G102	G055	G080	-49.3482	-24.0795	2021	FALSE	0.339155
L017	G104	NA	NA	-49.3482	-24.0795	2021	FALSE	1.71137
L017	G105	G057	G062	-49.3482	-24.0795	2021	FALSE	-1.97646
L017	G107	G022	G082	-49.3482	-24.0795	2021	FALSE	-1.22296
L017	G110	G076	G035	-49.3482	-24.0795	2021	FALSE	-1.26585
L017	G120	G056	G073	-49.3482	-24.0795	2021	FALSE	1.46021
L017	G124	G041	G085	-49.3482	-24.0795	2021	FALSE	-0.114166
L017	G145	G036	G002	-49.3482	-24.0795	2021	FALSE	0.449423
L017	G146	G042	G016	-49.3482	-24.0795	2021	FALSE	-0.824777
L017	G154	G002	G002	-49.3482	-24.0795	2021	FALSE	-1.46188
L017	G157	G031	G005	-49.3482	-24.0795	2021	FALSE	0.541312
L017	G158	G003	G004	-49.3482	-24.0795	2021	FALSE	-0.812525
L017	G160	G013	G004	-49.3482	-24.0795	2021	FALSE	0.853736
L017	G161	G004	G019	-49.3482	-24.0795	2021	FALSE	0.994633
L017	G162	G034	G019	-49.3482	-24.0795	2021	FALSE	0.571942
L017	G163	NA	NA	-49.3482	-24.0795	2021	FALSE	0.0634872
L017	G164	NA	NA	-49.3482	-24.0795	2021	FALSE	0.345281
L018	G086	G049	G051	-49.3516	-24.0381	2018	FALSE	-1.17797
L018	G088	G055	G059	-49.3516	-24.0381	2018	FALSE	0.099539
L018	G089	G055	G063	-49.3516	-24.0381	2018	FALSE	-0.456999
L018	G092	NA	NA	-49.3516	-24.0381	2018	FALSE	0.833158
L018	G093	G054	G058	-49.3516	-24.0381	2018	FALSE	1.61105
L018	G096	G061	G067	-49.3516	-24.0381	2018	FALSE	-0.684674
L018	G097	NA	NA	-49.3516	-24.0381	2018	FALSE	-2.18353
L018	G101	G055	G072	-49.3516	-24.0381	2018	FALSE	-1.50683
L018	G102	G055	G080	-49.3516	-24.0381	2018	FALSE	0.972292
L018	G105	G057	G062	-49.3516	-24.0381	2018	FALSE	0.099539
L018	G109	G057	G079	-49.3516	-24.0381	2018	FALSE	-0.330513
L018	G110	G076	G035	-49.3516	-24.0381	2018	FALSE	1.42132
L018	G111	G077	G035	-49.3516	-24.0381	2018	FALSE	0.510618
L018	G122	G041	G084	-49.3516	-24.0381	2018	FALSE	0.712996
L018	G127	G025	G027	-49.3516	-24.0381	2018	FALSE	-0.311541
L018	G128	G039	G044	-49.3516	-24.0381	2018	FALSE	-1.24754
L018	G129	G011	G044	-49.3516	-24.0381	2018	FALSE	-0.76689
L018	G130	G024	G010	-49.3516	-24.0381	2018	FALSE	-0.570837
L018	G131	G037	G044	-49.3516	-24.0381	2018	FALSE	0.441051
L018	G133	G006	G040	-49.3516	-24.0381	2018	FALSE	0.49797
L018	G134	G043	G045	-49.3516	-24.0381	2018	FALSE	0.54224
L018	G135	G034	G042	-49.3516	-24.0381	2018	FALSE	-0.0648928
L018	G136	G033	G042	-49.3516	-24.0381	2018	FALSE	1.56045
L019	G086	G049	G051	-49.7541	-26.1241	2017	FALSE	-2.17208
L019	G087	G047	G048	-49.7541	-26.1241	2017	FALSE	0.504975
L019	G088	G055	G059	-49.7541	-26.1241	2017	FALSE	0.235194
L019	G089	G055	G063	-49.7541	-26.1241	2017	FALSE	-0.0968445
L019	G092	NA	NA	-49.7541	-26.1241	2017	FALSE	0.707311
L019	G093	G054	G058	-49.7541	-26.1241	2017	FALSE	0.276698
L019	G094	NA	NA	-49.7541	-26.1241	2017	FALSE	1.50109
L019	G095	G050	G052	-49.7541	-26.1241	2017	FALSE	0.250758
L019	G096	G061	G067	-49.7541	-26.1241	2017	FALSE	0.0484222
L019	G097	NA	NA	-49.7541	-26.1241	2017	FALSE	-1.31086
L019	G098	G053	G069	-49.7541	-26.1241	2017	FALSE	-2.18765
L019	G099	G053	G060	-49.7541	-26.1241	2017	FALSE	-1.04627
L019	G100	G064	G071	-49.7541	-26.1241	2017	FALSE	0.276698
L019	G103	G065	G066	-49.7541	-26.1241	2017	FALSE	0.966715
L019	G105	G057	G062	-49.7541	-26.1241	2017	FALSE	-0.693476
L019	G106	G062	G064	-49.7541	-26.1241	2017	FALSE	0.800696
L019	G108	G066	G070	-49.7541	-26.1241	2017	FALSE	0.852577
L019	G110	G076	G035	-49.7541	-26.1241	2017	FALSE	1.28838
L019	G112	G057	G069	-49.7541	-26.1241	2017	FALSE	0.313015
L019	G113	G064	G074	-49.7541	-26.1241	2017	FALSE	1.07048
L019	G114	G064	G029	-49.7541	-26.1241	2017	FALSE	-0.143537
L019	G116	G029	G075	-49.7541	-26.1241	2017	FALSE	-1.20191
L019	G117	G064	G028	-49.7541	-26.1241	2017	FALSE	0.204065
L019	G118	G064	G081	-49.7541	-26.1241	2017	FALSE	-0.444447
L020	G086	G049	G051	-49.8841	-24.1817	2017	FALSE	-0.230794
L020	G087	G047	G048	-49.8841	-24.1817	2017	FALSE	-2.67426
L020	G088	G055	G059	-49.8841	-24.1817	2017	FALSE	-0.0483745
L020	G089	G055	G063	-49.8841	-24.1817	2017	FALSE	-0.149185
L020	G092	NA	NA	-49.8841	-24.1817	2017	FALSE	0.0524365
L020	G093	G054	G058	-49.8841	-24.1817	2017	FALSE	-0.533227
L020	G094	NA	NA	-49.8841	-24.1817	2017	FALSE	0.618898
L020	G095	G050	G052	-49.8841	-24.1817	2017	FALSE	0.686105
L020	G096	G061	G067	-49.8841	-24.1817	2017	FALSE	-1.75256
L020	G097	NA	NA	-49.8841	-24.1817	2017	FALSE	1.02694
L020	G098	G053	G069	-49.8841	-24.1817	2017	FALSE	-1.11889
L020	G099	G053	G060	-49.8841	-24.1817	2017	FALSE	-0.355608
L020	G100	G064	G071	-49.8841	-24.1817	2017	FALSE	0.426877
L020	G103	G065	G066	-49.8841	-24.1817	2017	FALSE	1.25737
L020	G105	G057	G062	-49.8841	-24.1817	2017	FALSE	-0.893266
L020	G106	G062	G064	-49.8841	-24.1817	2017	FALSE	-0.720447
L020	G108	G066	G070	-49.8841	-24.1817	2017	FALSE	0.786916
L020	G110	G076	G035	-49.8841	-24.1817	2017	FALSE	1.5886
L020	G112	G057	G069	-49.8841	-24.1817	2017	FALSE	-1.00848
L020	G113	G064	G074	-49.8841	-24.1817	2017	FALSE	1.34858
L020	G114	G064	G029	-49.8841	-24.1817	2017	FALSE	0.537289
L020	G115	G064	G078	-49.8841	-24.1817	2017	FALSE	-0.322004
L020	G116	G029	G075	-49.8841	-24.1817	2017	FALSE	-0.043574
L020	G117	G064	G028	-49.8841	-24.1817	2017	FALSE	-0.264398
L020	G118	G064	G081	-49.8841	-24.1817	2017	FALSE	0.82532
L020	G119	G064	G001	-49.8841	-24.1817	2017	FALSE	0.959735
L021	G089	G055	G063	-49.9012	-24.1845	2019	FALSE	-1.43885
L021	G091	NA	NA	-49.9012	-24.1845	2019	FALSE	0.765211
L021	G092	NA	NA	-49.9012	-24.1845	2019	FALSE	0.96558
L021	G093	G054	G058	-49.9012	-24.1845	2019	FALSE	0.67092
L021	G094	NA	NA	-49.9012	-24.1845	2019	FALSE	-2.12246
L021	G096	G061	G067	-49.9012	-24.1845	2019	FALSE	-0.354499
L021	G097	NA	NA	-49.9012	-24.1845	2019	FALSE	0.446978
L021	G101	G055	G072	-49.9012	-24.1845	2019	FALSE	-0.236635
L021	G102	G055	G080	-49.9012	-24.1845	2019	FALSE	1.26024
L021	G105	G057	G062	-49.9012	-24.1845	2019	FALSE	1.40168
L021	G109	G057	G079	-49.9012	-24.1845	2019	FALSE	-0.743452
L021	G110	G076	G035	-49.9012	-24.1845	2019	FALSE	0.918435
L021	G120	G056	G073	-49.9012	-24.1845	2019	FALSE	-0.602014
L021	G123	G065	G083	-49.9012	-24.1845	2019	FALSE	0.741638
L021	G125	G024	G026	-49.9012	-24.1845	2019	FALSE	-1.83959
L021	G126	G024	G008	-49.9012	-24.1845	2019	FALSE	-1.00275
L021	G129	G011	G044	-49.9012	-24.1845	2019	FALSE	-0.731665
L021	G131	G037	G044	-49.9012	-24.1845	2019	FALSE	0.553055
L021	G132	G023	G040	-49.9012	-24.1845	2019	FALSE	-0.837743
L021	G133	G006	G040	-49.9012	-24.1845	2019	FALSE	0.894862
L021	G135	G034	G042	-49.9012	-24.1845	2019	FALSE	0.0226662
L021	G136	G033	G042	-49.9012	-24.1845	2019	FALSE	0.458764
L021	G137	G042	G044	-49.9012	-24.1845	2019	FALSE	-0.543082
L021	G139	G038	G012	-49.9012	-24.1845	2019	FALSE	1.14238
L021	G140	G006	G046	-49.9012	-24.1845	2019	FALSE	1.01273
L021	G141	G030	G034	-49.9012	-24.1845	2019	FALSE	-0.802384
L022	G086	G049	G051	-49.9069	-26.0923	2018	FALSE	-1.61835
L022	G088	G055	G059	-49.9069	-26.0923	2018	FALSE	-0.954287
L022	G089	G055	G063	-49.9069	-26.0923	2018	FALSE	-1.21785
L022	G092	NA	NA	-49.9069	-26.0923	2018	FALSE	-2.6881
L022	G093	G054	G058	-49.9069	-26.0923	2018	FALSE	-1.07056
L022	G096	G061	G067	-49.9069	-26.0923	2018	FALSE	-0.969791
L022	G097	NA	NA	-49.9069	-26.0923	2018	FALSE	-1.27728
L022	G101	G055	G072	-49.9069	-26.0923	2018	FALSE	-0.892273
L022	G105	G057	G062	-49.9069	-26.0923	2018	FALSE	-0.636466
L022	G109	G057	G079	-49.9069	-26.0923	2018	FALSE	-0.158441
L022	G122	G041	G084	-49.9069	-26.0923	2018	FALSE	-1.53308
L022	G127	G025	G027	-49.9069	-26.0923	2018	FALSE	-1.12741
L022	G128	G039	G044	-49.9069	-26.0923	2018	FALSE	-0.548612
L022	G129	G011	G044	-49.9069	-26.0923	2018	FALSE	-0.0576683
L022	G130	G024	G010	-49.9069	-26.0923	2018	FALSE	-0.246294
L022	G131	G037	G044	-49.9069	-26.0923	2018	FALSE	-0.993046
L022	G133	G006	G040	-49.9069	-26.0923	2018	FALSE	-1.54859
L022	G135	G034	G042	-49.9069	-26.0923	2018	FALSE	-0.775997
L022	G136	G033	G042	-49.9069	-26.0923	2018	FALSE	-0.856099
L022	G089	G055	G063	-49.9069	-26.0923	2019	FALSE	0.430692
L022	G091	NA	NA	-49.9069	-26.0923	2019	FALSE	0.714923
L022	G092	NA	NA	-49.9069	-26.0923	2019	FALSE	0.637405
L022	G093	G054	G058	-49.9069	-26.0923	2019	FALSE	1.19553
L022	G094	NA	NA	-49.9069	-26.0923	2019	FALSE	0.397101
L022	G096	G061	G067	-49.9069	-26.0923	2019	FALSE	0.776937
L022	G097	NA	NA	-49.9069	-26.0923	2019	FALSE	0.596063
L022	G101	G055	G072	-49.9069	-26.0923	2019	FALSE	0.24465
L022	G102	G055	G080	-49.9069	-26.0923	2019	FALSE	1.08701
L022	G105	G057	G062	-49.9069	-26.0923	2019	FALSE	1.30147
L022	G109	G057	G079	-49.9069	-26.0923	2019	FALSE	0.795024
L022	G110	G076	G035	-49.9069	-26.0923	2019	FALSE	1.23171
L022	G120	G056	G073	-49.9069	-26.0923	2019	FALSE	0.743346
L022	G123	G065	G083	-49.9069	-26.0923	2019	FALSE	0.795024
L022	G125	G024	G026	-49.9069	-26.0923	2019	FALSE	1.03791
L022	G126	G024	G008	-49.9069	-26.0923	2019	FALSE	1.37382
L022	G129	G011	G044	-49.9069	-26.0923	2019	FALSE	0.497874
L022	G131	G037	G044	-49.9069	-26.0923	2019	FALSE	0.79244
L022	G132	G023	G040	-49.9069	-26.0923	2019	FALSE	0.273073
L022	G133	G006	G040	-49.9069	-26.0923	2019	FALSE	0.386765
L022	G135	G034	G042	-49.9069	-26.0923	2019	FALSE	0.893213
L022	G136	G033	G042	-49.9069	-26.0923	2019	FALSE	0.619318
L022	G137	G042	G044	-49.9069	-26.0923	2019	FALSE	0.862206
L022	G139	G038	G012	-49.9069	-26.0923	2019	FALSE	0.965563
L022	G141	G030	G034	-49.9069	-26.0923	2019	FALSE	0.521129
L023	G090	NA	NA	-49.9078	-26.0882	2021	FALSE	0.984816
L023	G091	NA	NA	-49.9078	-26.0882	2021	FALSE	-1.26687
L023	G092	NA	NA	-49.9078	-26.0882	2021	FALSE	-1.42686
L023	G093	G054	G058	-49.9078	-26.0882	2021	FALSE	0.658914
L023	G097	NA	NA	-49.9078	-26.0882	2021	FALSE	0.226354
L023	G102	G055	G080	-49.9078	-26.0882	2021	FALSE	-1.55129
L023	G107	G022	G082	-49.9078	-26.0882	2021	FALSE	-0.152878
L023	G110	G076	G035	-49.9078	-26.0882	2021	FALSE	-1.0417
L023	G120	G056	G073	-49.9078	-26.0882	2021	FALSE	0.540404
L023	G124	G041	G085	-49.9078	-26.0882	2021	FALSE	1.0974
L023	G145	G036	G002	-49.9078	-26.0882	2021	FALSE	0.475224
L023	G146	G042	G016	-49.9078	-26.0882	2021	FALSE	0.0959929
L023	G154	G002	G002	-49.9078	-26.0882	2021	FALSE	-0.798755
L023	G157	G031	G005	-49.9078	-26.0882	2021	FALSE	0.842604
L023	G158	G003	G004	-49.9078	-26.0882	2021	FALSE	1.32257
L023	G160	G013	G004	-49.9078	-26.0882	2021	FALSE	2.01585
L023	G161	G004	G019	-49.9078	-26.0882	2021	FALSE	0.0841419
L023	G162	G034	G019	-49.9078	-26.0882	2021	FALSE	-0.715799
L023	G163	NA	NA	-49.9078	-26.0882	2021	FALSE	-0.620991
L023	G164	NA	NA	-49.9078	-26.0882	2021	FALSE	-0.769128
L024	G091	NA	NA	-49.919	-24.1729	2020	FALSE	1.47753
L024	G092	NA	NA	-49.919	-24.1729	2020	FALSE	-0.75191
L024	G093	G054	G058	-49.919	-24.1729	2020	FALSE	0.510037
L024	G097	NA	NA	-49.919	-24.1729	2020	FALSE	1.42495
L024	G102	G055	G080	-49.919	-24.1729	2020	FALSE	2.12953
L024	G104	NA	NA	-49.919	-24.1729	2020	FALSE	0.320745
L024	G105	G057	G062	-49.919	-24.1729	2020	FALSE	-0.27868
L024	G110	G076	G035	-49.919	-24.1729	2020	FALSE	0.657264
L024	G120	G056	G073	-49.919	-24.1729	2020	FALSE	0.27868
L024	G126	G024	G008	-49.919	-24.1729	2020	FALSE	-0.489004
L024	G135	G034	G042	-49.919	-24.1729	2020	FALSE	0.257647
L024	G136	G033	G042	-49.919	-24.1729	2020	FALSE	1.21462
L024	G137	G042	G044	-49.919	-24.1729	2020	FALSE	0.184034
L024	G138	G006	G032	-49.919	-24.1729	2020	FALSE	0.047323
L024	G140	G006	G046	-49.919	-24.1729	2020	FALSE	1.21462
L024	G142	G024	G026	-49.919	-24.1729	2020	FALSE	-0.951718
L024	G143	NA	NA	-49.919	-24.1729	2020	FALSE	-0.236615
L024	G144	NA	NA	-49.919	-24.1729	2020	FALSE	-1.02533
L024	G147	G006	G046	-49.919	-24.1729	2020	FALSE	-0.047323
L024	G148	G017	G018	-49.919	-24.1729	2020	FALSE	1.3934
L024	G149	G006	G018	-49.919	-24.1729	2020	FALSE	-0.19455
L024	G150	G015	G018	-49.919	-24.1729	2020	FALSE	0.0157743
L024	G151	G006	G026	-49.919	-24.1729	2020	FALSE	-0.373326
L024	G152	G038	G002	-49.919	-24.1729	2020	FALSE	-1.38288
L024	G153	G006	G002	-49.919	-24.1729	2020	FALSE	-1.56166
L024	G154	G002	G002	-49.919	-24.1729	2020	FALSE	-1.28824
L024	G155	G008	G014	-49.919	-24.1729	2020	FALSE	-1.44598
L024	G156	G021	G015	-49.919	-24.1729	2020	FALSE	-1.09895
L025	G093	G054	G058	-49.9616	-24.8028	2018	FALSE	0.65173
L025	G097	NA	NA	-49.9616	-24.8028	2018	FALSE	-0.625248
L025	G109	G057	G079	-49.9616	-24.8028	2018	FALSE	0.085328
L025	G110	G076	G035	-49.9616	-24.8028	2018	FALSE	-0.769423
L025	G122	G041	G084	-49.9616	-24.8028	2018	FALSE	-0.687038
L025	G135	G034	G042	-49.9616	-24.8028	2018	FALSE	-0.594354
L025	G136	G033	G042	-49.9616	-24.8028	2018	FALSE	1.93901
L026	G086	G049	G051	-49.9619	-24.803	2017	FALSE	-1.50371
L026	G087	G047	G048	-49.9619	-24.803	2017	FALSE	-1.73185
L026	G088	G055	G059	-49.9619	-24.803	2017	FALSE	-1.48199
L026	G089	G055	G063	-49.9619	-24.803	2017	FALSE	-0.0425494
L026	G092	NA	NA	-49.9619	-24.803	2017	FALSE	0.04436
L026	G093	G054	G058	-49.9619	-24.803	2017	FALSE	-0.308709
L026	G094	NA	NA	-49.9619	-24.803	2017	FALSE	0.0660873
L026	G095	G050	G052	-49.9619	-24.803	2017	FALSE	0.315952
L026	G096	G061	G067	-49.9619	-24.803	2017	FALSE	-1.92196
L026	G098	G053	G069	-49.9619	-24.803	2017	FALSE	-0.406482
L026	G100	G064	G071	-49.9619	-24.803	2017	FALSE	0.136701
L026	G103	G065	G066	-49.9619	-24.803	2017	FALSE	1.47293
L026	G105	G057	G062	-49.9619	-24.803	2017	FALSE	-0.955098
L026	G106	G062	G064	-49.9619	-24.803	2017	FALSE	1.01666
L026	G108	G066	G070	-49.9619	-24.803	2017	FALSE	1.02752
L026	G110	G076	G035	-49.9619	-24.803	2017	FALSE	0.620135
L026	G112	G057	G069	-49.9619	-24.803	2017	FALSE	-0.265255
L026	G113	G064	G074	-49.9619	-24.803	2017	FALSE	1.17418
L026	G114	G064	G029	-49.9619	-24.803	2017	FALSE	0.614703
L026	G115	G064	G078	-49.9619	-24.803	2017	FALSE	0.0878147
L026	G116	G029	G075	-49.9619	-24.803	2017	FALSE	-0.841029
L026	G117	G064	G028	-49.9619	-24.803	2017	FALSE	0.343111
L026	G118	G064	G081	-49.9619	-24.803	2017	FALSE	1.38059
L026	G119	G064	G001	-49.9619	-24.803	2017	FALSE	1.15789
L027	G090	NA	NA	-49.9721	-24.8432	2021	FALSE	-1.33722
L027	G091	NA	NA	-49.9721	-24.8432	2021	FALSE	-0.624219
L027	G092	NA	NA	-49.9721	-24.8432	2021	FALSE	-0.561164
L027	G093	G054	G058	-49.9721	-24.8432	2021	FALSE	0.568967
L027	G097	NA	NA	-49.9721	-24.8432	2021	FALSE	2.76132
L027	G102	G055	G080	-49.9721	-24.8432	2021	FALSE	-0.740627
L027	G104	NA	NA	-49.9721	-24.8432	2021	FALSE	-0.890988
L027	G105	G057	G062	-49.9721	-24.8432	2021	FALSE	0.60777
L027	G107	G022	G082	-49.9721	-24.8432	2021	FALSE	-1.54578
L027	G110	G076	G035	-49.9721	-24.8432	2021	FALSE	0.311898
L027	G120	G056	G073	-49.9721	-24.8432	2021	FALSE	0.481661
L027	G124	G041	G085	-49.9721	-24.8432	2021	FALSE	-1.09955
L027	G145	G036	G002	-49.9721	-24.8432	2021	FALSE	-0.163436
L027	G146	G042	G016	-49.9721	-24.8432	2021	FALSE	-0.861886
L027	G154	G002	G002	-49.9721	-24.8432	2021	FALSE	-0.289545
L027	G157	G031	G005	-49.9721	-24.8432	2021	FALSE	0.345851
L027	G158	G003	G004	-49.9721	-24.8432	2021	FALSE	-0.323497
L027	G159	G009	G020	-49.9721	-24.8432	2021	FALSE	0.724178
L027	G160	G013	G004	-49.9721	-24.8432	2021	FALSE	0.743579
L027	G161	G004	G019	-49.9721	-24.8432	2021	FALSE	-0.207089
L027	G162	G034	G019	-49.9721	-24.8432	2021	FALSE	1.6894
L027	G163	NA	NA	-49.9721	-24.8432	2021	FALSE	-0.420504
L027	G164	NA	NA	-49.9721	-24.8432	2021	FALSE	0.830886
L028	G091	NA	NA	-50.026	-24.7089	2020	FALSE	1.61339
L028	G092	NA	NA	-50.026	-24.7089	2020	FALSE	-0.159749
L028	G093	G054	G058	-50.026	-24.7089	2020	FALSE	1.61953
L028	G097	NA	NA	-50.026	-24.7089	2020	FALSE	0.171565
L028	G102	G055	G080	-50.026	-24.7089	2020	FALSE	1.61339
L028	G104	NA	NA	-50.026	-24.7089	2020	FALSE	1.21459
L028	G105	G057	G062	-50.026	-24.7089	2020	FALSE	-0.0124981
L028	G110	G076	G035	-50.026	-24.7089	2020	FALSE	1.06734
L028	G120	G056	G073	-50.026	-24.7089	2020	FALSE	-0.93895
L028	G126	G024	G008	-50.026	-24.7089	2020	FALSE	-0.773293
L028	G135	G034	G042	-50.026	-24.7089	2020	FALSE	0.361764
L028	G136	G033	G042	-50.026	-24.7089	2020	FALSE	0.03045
L028	G137	G042	G044	-50.026	-24.7089	2020	FALSE	1.39252
L028	G140	G006	G046	-50.026	-24.7089	2020	FALSE	-0.527875
L028	G142	G024	G026	-50.026	-24.7089	2020	FALSE	0.521286
L028	G143	NA	NA	-50.026	-24.7089	2020	FALSE	-0.779429
L028	G144	NA	NA	-50.026	-24.7089	2020	FALSE	0.104075
L028	G147	G006	G046	-50.026	-24.7089	2020	FALSE	-1.12301
L028	G148	G017	G018	-50.026	-24.7089	2020	FALSE	0.969173
L028	G149	G006	G018	-50.026	-24.7089	2020	FALSE	-0.484927
L028	G150	G015	G018	-50.026	-24.7089	2020	FALSE	-1.13528
L028	G151	G006	G026	-50.026	-24.7089	2020	FALSE	-1.3807
L028	G152	G038	G002	-50.026	-24.7089	2020	FALSE	-0.349948
L028	G153	G006	G002	-50.026	-24.7089	2020	FALSE	-1.52795
L028	G154	G002	G002	-50.026	-24.7089	2020	FALSE	0.637859
L028	G155	G008	G014	-50.026	-24.7089	2020	FALSE	-1.1905
L028	G156	G021	G015	-50.026	-24.7089	2020	FALSE	-0.932815
L029	G089	G055	G063	-50.0373	-24.7685	2019	FALSE	-1.22286
L029	G091	NA	NA	-50.0373	-24.7685	2019	FALSE	-0.404078
L029	G092	NA	NA	-50.0373	-24.7685	2019	FALSE	2.04556
L029	G093	G054	G058	-50.0373	-24.7685	2019	FALSE	-0.269851
L029	G094	NA	NA	-50.0373	-24.7685	2019	FALSE	-0.343676
L029	G096	G061	G067	-50.0373	-24.7685	2019	FALSE	-0.0148208
L029	G101	G055	G072	-50.0373	-24.7685	2019	FALSE	-0.894004
L029	G102	G055	G080	-50.0373	-24.7685	2019	FALSE	0.0724264
L029	G105	G057	G062	-50.0373	-24.7685	2019	FALSE	2.16636
L029	G109	G057	G079	-50.0373	-24.7685	2019	FALSE	0.307323
L029	G110	G076	G035	-50.0373	-24.7685	2019	FALSE	-0.0550888
L029	G120	G056	G073	-50.0373	-24.7685	2019	FALSE	-0.571861
L029	G123	G065	G083	-50.0373	-24.7685	2019	FALSE	0.991878
L029	G125	G024	G026	-50.0373	-24.7685	2019	FALSE	0.354302
L029	G126	G024	G008	-50.0373	-24.7685	2019	FALSE	1.40798
L029	G129	G011	G044	-50.0373	-24.7685	2019	FALSE	0.132828
L029	G131	G037	G044	-50.0373	-24.7685	2019	FALSE	0.13954
L029	G132	G023	G040	-50.0373	-24.7685	2019	FALSE	-0.229583
L029	G133	G006	G040	-50.0373	-24.7685	2019	FALSE	-2.6121
L029	G135	G034	G042	-50.0373	-24.7685	2019	FALSE	-0.149047
L029	G136	G033	G042	-50.0373	-24.7685	2019	FALSE	-0.135625
L029	G137	G042	G044	-50.0373	-24.7685	2019	FALSE	0.146251
L029	G140	G006	G046	-50.0373	-24.7685	2019	FALSE	0.119406
L029	G141	G030	G034	-50.0373	-24.7685	2019	FALSE	-0.981252
L030	G091	NA	NA	-50.0834	-25.26	2020	FALSE	1.20191
L030	G092	NA	NA	-50.0834	-25.26	2020	FALSE	1.14707
L030	G093	G054	G058	-50.0834	-25.26	2020	FALSE	0.747538
L030	G097	NA	NA	-50.0834	-25.26	2020	FALSE	-0.440608
L030	G102	G055	G080	-50.0834	-25.26	2020	FALSE	0.61175
L030	G104	NA	NA	-50.0834	-25.26	2020	FALSE	2.00619
L030	G105	G057	G062	-50.0834	-25.26	2020	FALSE	-0.607732
L030	G110	G076	G035	-50.0834	-25.26	2020	FALSE	0.0477066
L030	G120	G056	G073	-50.0834	-25.26	2020	FALSE	1.42126
L030	G126	G024	G008	-50.0834	-25.26	2020	FALSE	0.225276
L030	G135	G034	G042	-50.0834	-25.26	2020	FALSE	-0.654736
L030	G136	G033	G042	-50.0834	-25.26	2020	FALSE	-0.0724136
L030	G137	G042	G044	-50.0834	-25.26	2020	FALSE	0.227887
L030	G138	G006	G032	-50.0834	-25.26	2020	FALSE	-1.4773
L030	G140	G006	G046	-50.0834	-25.26	2020	FALSE	0.128657
L030	G142	G024	G026	-50.0834	-25.26	2020	FALSE	-0.236926
L030	G143	NA	NA	-50.0834	-25.26	2020	FALSE	1.55182
L030	G144	NA	NA	-50.0834	-25.26	2020	FALSE	1.05045
L030	G147	G006	G046	-50.0834	-25.26	2020	FALSE	-0.861029
L030	G148	G017	G018	-50.0834	-25.26	2020	FALSE	-1.74104
L030	G149	G006	G018	-50.0834	-25.26	2020	FALSE	-0.834916
L030	G151	G006	G026	-50.0834	-25.26	2020	FALSE	-0.654736
L030	G152	G038	G002	-50.0834	-25.26	2020	FALSE	-0.586842
L030	G153	G006	G002	-50.0834	-25.26	2020	FALSE	0.0712084
L030	G155	G008	G014	-50.0834	-25.26	2020	FALSE	-0.60251
L030	G156	G021	G015	-50.0834	-25.26	2020	FALSE	-1.66792
L031	G086	G049	G051	-50.0898	-25.2623	2017	FALSE	-1.1893
L031	G087	G047	G048	-50.0898	-25.2623	2017	FALSE	0.126996
L031	G088	G055	G059	-50.0898	-25.2623	2017	FALSE	1.11608
L031	G089	G055	G063	-50.0898	-25.2623	2017	FALSE	-0.817464
L031	G092	NA	NA	-50.0898	-25.2623	2017	FALSE	-1.26367
L031	G093	G054	G058	-50.0898	-25.2623	2017	FALSE	0.283166
L031	G094	NA	NA	-50.0898	-25.2623	2017	FALSE	-1.7173
L031	G095	G050	G052	-50.0898	-25.2623	2017	FALSE	0.54345
L031	G096	G061	G067	-50.0898	-25.2623	2017	FALSE	-1.22648
L031	G097	NA	NA	-50.0898	-25.2623	2017	FALSE	1.4656
L031	G098	G053	G069	-50.0898	-25.2623	2017	FALSE	-1.59832
L031	G099	G053	G060	-50.0898	-25.2623	2017	FALSE	-0.423319
L031	G100	G064	G071	-50.0898	-25.2623	2017	FALSE	0.900412
L031	G103	G065	G066	-50.0898	-25.2623	2017	FALSE	0.312913
L031	G105	G057	G062	-50.0898	-25.2623	2017	FALSE	-0.0961049
L031	G106	G062	G064	-50.0898	-25.2623	2017	FALSE	0.25342
L031	G108	G066	G070	-50.0898	-25.2623	2017	FALSE	1.92667
L031	G110	G076	G035	-50.0898	-25.2623	2017	FALSE	1.04171
L031	G112	G057	G069	-50.0898	-25.2623	2017	FALSE	0.402153
L031	G113	G064	G074	-50.0898	-25.2623	2017	FALSE	-0.839774
L031	G114	G064	G029	-50.0898	-25.2623	2017	FALSE	-0.207655
L031	G115	G064	G078	-50.0898	-25.2623	2017	FALSE	1.02684
L031	G116	G029	G075	-50.0898	-25.2623	2017	FALSE	-1.35291
L031	G117	G064	G028	-50.0898	-25.2623	2017	FALSE	0.640127
L031	G118	G064	G081	-50.0898	-25.2623	2017	FALSE	0.097249
L031	G119	G064	G001	-50.0898	-25.2623	2017	FALSE	0.595507
L032	G086	G049	G051	-50.0928	-25.225	2017	FALSE	-1.65574
L032	G087	G047	G048	-50.0928	-25.225	2017	FALSE	0.732704
L032	G088	G055	G059	-50.0928	-25.225	2017	FALSE	0.233748
L032	G089	G055	G063	-50.0928	-25.225	2017	FALSE	-0.167053
L032	G092	NA	NA	-50.0928	-25.225	2017	FALSE	0.544573
L032	G093	G054	G058	-50.0928	-25.225	2017	FALSE	0.937195
L032	G094	NA	NA	-50.0928	-25.225	2017	FALSE	1.31346
L032	G095	G050	G052	-50.0928	-25.225	2017	FALSE	0.945374
L032	G096	G061	G067	-50.0928	-25.225	2017	FALSE	-0.510596
L032	G097	NA	NA	-50.0928	-25.225	2017	FALSE	1.92693
L032	G098	G053	G069	-50.0928	-25.225	2017	FALSE	-1.50033
L032	G099	G053	G060	-50.0928	-25.225	2017	FALSE	-0.412441
L032	G100	G064	G071	-50.0928	-25.225	2017	FALSE	-0.379723
L032	G103	G065	G066	-50.0928	-25.225	2017	FALSE	0.789962
L032	G105	G057	G062	-50.0928	-25.225	2017	FALSE	-0.486058
L032	G106	G062	G064	-50.0928	-25.225	2017	FALSE	-0.567854
L032	G108	G066	G070	-50.0928	-25.225	2017	FALSE	0.479136
L032	G110	G076	G035	-50.0928	-25.225	2017	FALSE	-1.41035
L032	G112	G057	G069	-50.0928	-25.225	2017	FALSE	-1.81933
L032	G113	G064	G074	-50.0928	-25.225	2017	FALSE	1.87785
L032	G114	G064	G029	-50.0928	-25.225	2017	FALSE	0.487316
L032	G115	G064	G078	-50.0928	-25.225	2017	FALSE	-0.461519
L032	G116	G029	G075	-50.0928	-25.225	2017	FALSE	-0.616931
L032	G117	G064	G028	-50.0928	-25.225	2017	FALSE	-0.0525383
L032	G118	G064	G081	-50.0928	-25.225	2017	FALSE	-0.43698
L032	G119	G064	G001	-50.0928	-25.225	2017	FALSE	0.209209
L033	G086	G049	G051	-50.0977	-25.2677	2018	FALSE	-0.299167
L033	G088	G055	G059	-50.0977	-25.2677	2018	FALSE	-0.785359
L033	G089	G055	G063	-50.0977	-25.2677	2018	FALSE	-1.75774
L033	G092	NA	NA	-50.0977	-25.2677	2018	FALSE	-0.134357
L033	G093	G054	G058	-50.0977	-25.2677	2018	FALSE	0.434241
L033	G096	G061	G067	-50.0977	-25.2677	2018	FALSE	-0.826562
L033	G097	NA	NA	-50.0977	-25.2677	2018	FALSE	0.566089
L033	G101	G055	G072	-50.0977	-25.2677	2018	FALSE	-0.0437107
L033	G102	G055	G080	-50.0977	-25.2677	2018	FALSE	0.360076
L033	G105	G057	G062	-50.0977	-25.2677	2018	FALSE	0.500165
L033	G109	G057	G079	-50.0977	-25.2677	2018	FALSE	0.137581
L033	G110	G076	G035	-50.0977	-25.2677	2018	FALSE	1.31598
L033	G111	G077	G035	-50.0977	-25.2677	2018	FALSE	1.25005
L033	G122	G041	G084	-50.0977	-25.2677	2018	FALSE	-1.85663
L033	G127	G025	G027	-50.0977	-25.2677	2018	FALSE	-0.620548
L033	G128	G039	G044	-50.0977	-25.2677	2018	FALSE	0.343595
L033	G129	G011	G044	-50.0977	-25.2677	2018	FALSE	0.0551758
L033	G130	G024	G010	-50.0977	-25.2677	2018	FALSE	0.673216
L033	G131	G037	G044	-50.0977	-25.2677	2018	FALSE	0.467203
L033	G133	G006	G040	-50.0977	-25.2677	2018	FALSE	0.755622
L033	G134	G043	G045	-50.0977	-25.2677	2018	FALSE	-1.37044
L033	G135	G034	G042	-50.0977	-25.2677	2018	FALSE	2.13179
L033	G136	G033	G042	-50.0977	-25.2677	2018	FALSE	-1.29627
L034	G089	G055	G063	-50.0994	-25.2672	2019	FALSE	-1.43616
L034	G091	NA	NA	-50.0994	-25.2672	2019	FALSE	-1.5906
L034	G092	NA	NA	-50.0994	-25.2672	2019	FALSE	1.44318
L034	G093	G054	G058	-50.0994	-25.2672	2019	FALSE	-0.564635
L034	G094	NA	NA	-50.0994	-25.2672	2019	FALSE	-0.752178
L034	G096	G061	G067	-50.0994	-25.2672	2019	FALSE	-1.41961
L034	G101	G055	G072	-50.0994	-25.2672	2019	FALSE	-0.0130377
L034	G102	G055	G080	-50.0994	-25.2672	2019	FALSE	0.891581
L034	G105	G057	G062	-50.0994	-25.2672	2019	FALSE	1.35492
L034	G109	G057	G079	-50.0994	-25.2672	2019	FALSE	1.20048
L034	G110	G076	G035	-50.0994	-25.2672	2019	FALSE	-0.0351016
L034	G120	G056	G073	-50.0994	-25.2672	2019	FALSE	-0.697018
L034	G125	G024	G026	-50.0994	-25.2672	2019	FALSE	0.79781
L034	G126	G024	G008	-50.0994	-25.2672	2019	FALSE	0.312404
L034	G129	G011	G044	-50.0994	-25.2672	2019	FALSE	-1.1052
L034	G131	G037	G044	-50.0994	-25.2672	2019	FALSE	-0.173001
L034	G135	G034	G042	-50.0994	-25.2672	2019	FALSE	0.356532
L034	G136	G033	G042	-50.0994	-25.2672	2019	FALSE	1.06809
L034	G137	G042	G044	-50.0994	-25.2672	2019	FALSE	1.45421
L034	G139	G038	G012	-50.0994	-25.2672	2019	FALSE	-1.01143
L034	G140	G006	G046	-50.0994	-25.2672	2019	FALSE	0.444788
L034	G141	G030	G034	-50.0994	-25.2672	2019	FALSE	-0.526023
L035	G090	NA	NA	-50.1155	-25.2465	2021	FALSE	-1.222
L035	G091	NA	NA	-50.1155	-25.2465	2021	FALSE	1.29662
L035	G092	NA	NA	-50.1155	-25.2465	2021	FALSE	0.0654187
L035	G093	G054	G058	-50.1155	-25.2465	2021	FALSE	1.48214
L035	G097	NA	NA	-50.1155	-25.2465	2021	FALSE	-0.569858
L035	G102	G055	G080	-50.1155	-25.2465	2021	FALSE	0.0766625
L035	G104	NA	NA	-50.1155	-25.2465	2021	FALSE	-1.12643
L035	G105	G057	G062	-50.1155	-25.2465	2021	FALSE	-0.0919951
L035	G110	G076	G035	-50.1155	-25.2465	2021	FALSE	-0.198812
L035	G120	G056	G073	-50.1155	-25.2465	2021	FALSE	0.183479
L035	G124	G041	G085	-50.1155	-25.2465	2021	FALSE	-2.69494
L035	G145	G036	G002	-50.1155	-25.2465	2021	FALSE	0.222832
L035	G146	G042	G016	-50.1155	-25.2465	2021	FALSE	-0.00766626
L035	G154	G002	G002	-50.1155	-25.2465	2021	FALSE	-1.13205
L035	G157	G031	G005	-50.1155	-25.2465	2021	FALSE	-0.19319
L035	G158	G003	G004	-50.1155	-25.2465	2021	FALSE	1.17856
L035	G159	G009	G020	-50.1155	-25.2465	2021	FALSE	1.61145
L035	G160	G013	G004	-50.1155	-25.2465	2021	FALSE	0.042931
L035	G161	G004	G019	-50.1155	-25.2465	2021	FALSE	1.04363
L035	G162	G034	G019	-50.1155	-25.2465	2021	FALSE	0.194723
L035	G163	NA	NA	-50.1155	-25.2465	2021	FALSE	-0.384335
L035	G164	NA	NA	-50.1155	-25.2465	2021	FALSE	0.222832
L036	G086	G049	G051	-50.1745	-24.4087	2018	FALSE	-0.875879
L036	G088	G055	G059	-50.1745	-24.4087	2018	FALSE	0.515223
L036	G089	G055	G063	-50.1745	-24.4087	2018	FALSE	0.112535
L036	G092	NA	NA	-50.1745	-24.4087	2018	FALSE	-0.180328
L036	G093	G054	G058	-50.1745	-24.4087	2018	FALSE	2.45544
L036	G096	G061	G067	-50.1745	-24.4087	2018	FALSE	-0.223037
L036	G097	NA	NA	-50.1745	-24.4087	2018	FALSE	0.887403
L036	G101	G055	G072	-50.1745	-24.4087	2018	FALSE	0.405399
L036	G105	G057	G062	-50.1745	-24.4087	2018	FALSE	-1.24806
L036	G110	G076	G035	-50.1745	-24.4087	2018	FALSE	0.557932
L036	G111	G077	G035	-50.1745	-24.4087	2018	FALSE	0.210157
L036	G127	G025	G027	-50.1745	-24.4087	2018	FALSE	0.521324
L036	G128	G039	G044	-50.1745	-24.4087	2018	FALSE	-2.12055
L036	G129	G011	G044	-50.1745	-24.4087	2018	FALSE	-0.406077
L036	G130	G024	G010	-50.1745	-24.4087	2018	FALSE	-0.0827068
L036	G131	G037	G044	-50.1745	-24.4087	2018	FALSE	-0.857575
L036	G135	G034	G042	-50.1745	-24.4087	2018	FALSE	-0.625724
L036	G136	G033	G042	-50.1745	-24.4087	2018	FALSE	0.954518
L037	G089	G055	G063	-50.1801	-24.4097	2019	FALSE	-0.789741
L037	G091	NA	NA	-50.1801	-24.4097	2019	FALSE	-2.3806
L037	G092	NA	NA	-50.1801	-24.4097	2019	FALSE	1.24415
L037	G094	NA	NA	-50.1801	-24.4097	2019	FALSE	0.368166
L037	G096	G061	G067	-50.1801	-24.4097	2019	FALSE	0.987395
L037	G097	NA	NA	-50.1801	-24.4097	2019	FALSE	-0.819947
L037	G101	G055	G072	-50.1801	-24.4097	2019	FALSE	-0.392025
L037	G102	G055	G080	-50.1801	-24.4097	2019	FALSE	0.675263
L037	G105	G057	G062	-50.1801	-24.4097	2019	FALSE	1.53614
L037	G109	G057	G079	-50.1801	-24.4097	2019	FALSE	0.13155
L037	G110	G076	G035	-50.1801	-24.4097	2019	FALSE	-1.3989
L037	G120	G056	G073	-50.1801	-24.4097	2019	FALSE	-1.0767
L037	G123	G065	G083	-50.1801	-24.4097	2019	FALSE	-0.870291
L037	G125	G024	G026	-50.1801	-24.4097	2019	FALSE	1.1787
L037	G126	G024	G008	-50.1801	-24.4097	2019	FALSE	-0.130237
L037	G129	G011	G044	-50.1801	-24.4097	2019	FALSE	0.272513
L037	G131	G037	G044	-50.1801	-24.4097	2019	FALSE	1.20891
L037	G133	G006	G040	-50.1801	-24.4097	2019	FALSE	0.972292
L037	G135	G034	G042	-50.1801	-24.4097	2019	FALSE	-0.648778
L037	G136	G033	G042	-50.1801	-24.4097	2019	FALSE	-0.412162
L037	G137	G042	G044	-50.1801	-24.4097	2019	FALSE	0.57961
L037	G139	G038	G012	-50.1801	-24.4097	2019	FALSE	-0.699122
L037	G141	G030	G034	-50.1801	-24.4097	2019	FALSE	0.463819
L038	G090	NA	NA	-50.1865	-24.4141	2021	FALSE	-1.24007
L038	G091	NA	NA	-50.1865	-24.4141	2021	FALSE	-0.633259
L038	G092	NA	NA	-50.1865	-24.4141	2021	FALSE	-1.51088
L038	G093	G054	G058	-50.1865	-24.4141	2021	FALSE	0.319593
L038	G097	NA	NA	-50.1865	-24.4141	2021	FALSE	0.971544
L038	G102	G055	G080	-50.1865	-24.4141	2021	FALSE	-0.949204
L038	G104	NA	NA	-50.1865	-24.4141	2021	FALSE	0.0638274
L038	G105	G057	G062	-50.1865	-24.4141	2021	FALSE	1.27746
L038	G107	G022	G082	-50.1865	-24.4141	2021	FALSE	-2.05251
L038	G120	G056	G073	-50.1865	-24.4141	2021	FALSE	0.715778
L038	G124	G041	G085	-50.1865	-24.4141	2021	FALSE	-1.1498
L038	G145	G036	G002	-50.1865	-24.4141	2021	FALSE	0.760913
L038	G146	G042	G016	-50.1865	-24.4141	2021	FALSE	-0.558033
L038	G154	G002	G002	-50.1865	-24.4141	2021	FALSE	0.555298
L038	G157	G031	G005	-50.1865	-24.4141	2021	FALSE	0.921394
L038	G158	G003	G004	-50.1865	-24.4141	2021	FALSE	-0.0113977
L038	G159	G009	G020	-50.1865	-24.4141	2021	FALSE	0.394818
L038	G160	G013	G004	-50.1865	-24.4141	2021	FALSE	2.02971
L038	G161	G004	G019	-50.1865	-24.4141	2021	FALSE	0.164127
L038	G162	G034	G019	-50.1865	-24.4141	2021	FALSE	0.580373
L038	G163	NA	NA	-50.1865	-24.4141	2021	FALSE	-0.678394
L038	G164	NA	NA	-50.1865	-24.4141	2021	FALSE	0.0287223
L039	G086	G049	G051	-50.2128	-25.4448	2017	FALSE	-1.02713
L039	G087	G047	G048	-50.2128	-25.4448	2017	FALSE	-1.23905
L039	G088	G055	G059	-50.2128	-25.4448	2017	FALSE	0.359412
L039	G089	G055	G063	-50.2128	-25.4448	2017	FALSE	0.226207
L039	G093	G054	G058	-50.2128	-25.4448	2017	FALSE	0.807466
L039	G094	NA	NA	-50.2128	-25.4448	2017	FALSE	-0.306614
L039	G095	G050	G052	-50.2128	-25.4448	2017	FALSE	1.30396
L039	G096	G061	G067	-50.2128	-25.4448	2017	FALSE	-2.09883
L039	G097	NA	NA	-50.2128	-25.4448	2017	FALSE	0.777192
L039	G098	G053	G069	-50.2128	-25.4448	2017	FALSE	-1.35409
L039	G099	G053	G060	-50.2128	-25.4448	2017	FALSE	0.510781
L039	G100	G064	G071	-50.2128	-25.4448	2017	FALSE	0.55922
L039	G103	G065	G066	-50.2128	-25.4448	2017	FALSE	0.995164
L039	G105	G057	G062	-50.2128	-25.4448	2017	FALSE	-1.1785
L039	G106	G062	G064	-50.2128	-25.4448	2017	FALSE	-0.893928
L039	G108	G066	G070	-50.2128	-25.4448	2017	FALSE	0.438124
L039	G110	G076	G035	-50.2128	-25.4448	2017	FALSE	1.77018
L039	G112	G057	G069	-50.2128	-25.4448	2017	FALSE	-0.282395
L039	G113	G064	G074	-50.2128	-25.4448	2017	FALSE	0.510781
L039	G114	G064	G029	-50.2128	-25.4448	2017	FALSE	0.244371
L039	G115	G064	G078	-50.2128	-25.4448	2017	FALSE	0.474453
L039	G116	G029	G075	-50.2128	-25.4448	2017	FALSE	-1.31171
L039	G117	G064	G028	-50.2128	-25.4448	2017	FALSE	-0.669901
L039	G118	G064	G081	-50.2128	-25.4448	2017	FALSE	-0.0523133
L039	G119	G064	G001	-50.2128	-25.4448	2017	FALSE	1.43716
L040	G086	G049	G051	-50.2146	-24.3951	2017	FALSE	0.322206
L040	G088	G055	G059	-50.2146	-24.3951	2017	FALSE	-0.246267
L040	G089	G055	G063	-50.2146	-24.3951	2017	FALSE	0.418739
L040	G092	NA	NA	-50.2146	-24.3951	2017	FALSE	0.0433327
L040	G093	G054	G058	-50.2146	-24.3951	2017	FALSE	-0.980991
L040	G094	NA	NA	-50.2146	-24.3951	2017	FALSE	-0.417881
L040	G095	G050	G052	-50.2146	-24.3951	2017	FALSE	1.32508
L040	G096	G061	G067	-50.2146	-24.3951	2017	FALSE	-1.28132
L040	G097	NA	NA	-50.2146	-24.3951	2017	FALSE	1.7702
L040	G098	G053	G069	-50.2146	-24.3951	2017	FALSE	-0.895184
L040	G099	G053	G060	-50.2146	-24.3951	2017	FALSE	-0.0532005
L040	G100	G064	G071	-50.2146	-24.3951	2017	FALSE	1.34653
L040	G103	G065	G066	-50.2146	-24.3951	2017	FALSE	-1.20624
L040	G105	G057	G062	-50.2146	-24.3951	2017	FALSE	0.0647845
L040	G106	G062	G064	-50.2146	-24.3951	2017	FALSE	0.139866
L040	G108	G066	G070	-50.2146	-24.3951	2017	FALSE	-1.3993
L040	G110	G076	G035	-50.2146	-24.3951	2017	FALSE	2.15634
L040	G112	G057	G069	-50.2146	-24.3951	2017	FALSE	-1.18478
L040	G113	G064	G074	-50.2146	-24.3951	2017	FALSE	-1.49583
L040	G114	G064	G029	-50.2146	-24.3951	2017	FALSE	-0.0853782
L040	G115	G064	G078	-50.2146	-24.3951	2017	FALSE	-0.240904
L040	G116	G029	G075	-50.2146	-24.3951	2017	FALSE	-0.0961041
L040	G117	G064	G028	-50.2146	-24.3951	2017	FALSE	1.05693
L040	G118	G064	G081	-50.2146	-24.3951	2017	FALSE	0.391925
L040	G119	G064	G001	-50.2146	-24.3951	2017	FALSE	0.54745
L041	G086	G049	G051	-50.2183	-26.1925	2017	FALSE	-0.995725
L041	G087	G047	G048	-50.2183	-26.1925	2017	FALSE	-0.0693279
L041	G088	G055	G059	-50.2183	-26.1925	2017	FALSE	-0.493029
L041	G089	G055	G063	-50.2183	-26.1925	2017	FALSE	-1.49124
L041	G092	NA	NA	-50.2183	-26.1925	2017	FALSE	1.48903
L041	G093	G054	G058	-50.2183	-26.1925	2017	FALSE	0.0168486
L041	G094	NA	NA	-50.2183	-26.1925	2017	FALSE	1.05097
L041	G095	G050	G052	-50.2183	-26.1925	2017	FALSE	0.849888
L041	G096	G061	G067	-50.2183	-26.1925	2017	FALSE	0.160476
L041	G097	NA	NA	-50.2183	-26.1925	2017	FALSE	-1.90776
L041	G098	G053	G069	-50.2183	-26.1925	2017	FALSE	-0.751558
L041	G099	G053	G060	-50.2183	-26.1925	2017	FALSE	-0.651019
L041	G100	G064	G071	-50.2183	-26.1925	2017	FALSE	0.792437
L041	G103	G065	G066	-50.2183	-26.1925	2017	FALSE	0.419006
L041	G105	G057	G062	-50.2183	-26.1925	2017	FALSE	0.907339
L041	G106	G062	G064	-50.2183	-26.1925	2017	FALSE	0.64881
L041	G108	G066	G070	-50.2183	-26.1925	2017	FALSE	-0.787465
L041	G110	G076	G035	-50.2183	-26.1925	2017	FALSE	0.419006
L041	G112	G057	G069	-50.2183	-26.1925	2017	FALSE	-0.370946
L041	G113	G064	G074	-50.2183	-26.1925	2017	FALSE	1.31668
L041	G114	G064	G029	-50.2183	-26.1925	2017	FALSE	-0.787465
L041	G115	G064	G078	-50.2183	-26.1925	2017	FALSE	0.304104
L041	G116	G029	G075	-50.2183	-26.1925	2017	FALSE	-0.478666
L041	G117	G064	G028	-50.2183	-26.1925	2017	FALSE	-1.69232
L041	G118	G064	G081	-50.2183	-26.1925	2017	FALSE	0.02403
L041	G119	G064	G001	-50.2183	-26.1925	2017	FALSE	2.0779
L042	G091	NA	NA	-50.2246	-24.9934	2020	FALSE	-0.774547
L042	G092	NA	NA	-50.2246	-24.9934	2020	FALSE	1.01719
L042	G093	G054	G058	-50.2246	-24.9934	2020	FALSE	0.138408
L042	G097	NA	NA	-50.2246	-24.9934	2020	FALSE	0.14329
L042	G102	G055	G080	-50.2246	-24.9934	2020	FALSE	-0.193576
L042	G104	NA	NA	-50.2246	-24.9934	2020	FALSE	-0.213104
L042	G105	G057	G062	-50.2246	-24.9934	2020	FALSE	0.7682
L042	G110	G076	G035	-50.2246	-24.9934	2020	FALSE	2.23772
L042	G126	G024	G008	-50.2246	-24.9934	2020	FALSE	0.978131
L042	G135	G034	G042	-50.2246	-24.9934	2020	FALSE	-0.520677
L042	G137	G042	G044	-50.2246	-24.9934	2020	FALSE	-0.144755
L042	G138	G006	G032	-50.2246	-24.9934	2020	FALSE	0.817021
L042	G140	G006	G046	-50.2246	-24.9934	2020	FALSE	0.99766
L042	G142	G024	G026	-50.2246	-24.9934	2020	FALSE	-0.750136
L042	G147	G006	G046	-50.2246	-24.9934	2020	FALSE	-1.46292
L042	G148	G017	G018	-50.2246	-24.9934	2020	FALSE	-2.14154
L042	G150	G015	G018	-50.2246	-24.9934	2020	FALSE	-0.227751
L042	G151	G006	G026	-50.2246	-24.9934	2020	FALSE	-0.618319
L042	G152	G038	G002	-50.2246	-24.9934	2020	FALSE	-0.73549
L042	G156	G021	G015	-50.2246	-24.9934	2020	FALSE	0.685204
L043	G091	NA	NA	-50.2258	-26.1843	2020	FALSE	1.29214
L043	G092	NA	NA	-50.2258	-26.1843	2020	FALSE	-1.0663
L043	G093	G054	G058	-50.2258	-26.1843	2020	FALSE	0.271579
L043	G097	NA	NA	-50.2258	-26.1843	2020	FALSE	1.15492
L043	G102	G055	G080	-50.2258	-26.1843	2020	FALSE	0.931943
L043	G104	NA	NA	-50.2258	-26.1843	2020	FALSE	0.914791
L043	G105	G057	G062	-50.2258	-26.1843	2020	FALSE	-1.32359
L043	G110	G076	G035	-50.2258	-26.1843	2020	FALSE	0.606049
L043	G120	G056	G073	-50.2258	-26.1843	2020	FALSE	0.974824
L043	G126	G024	G008	-50.2258	-26.1843	2020	FALSE	-1.26356
L043	G135	G034	G042	-50.2258	-26.1843	2020	FALSE	-1.65806
L043	G136	G033	G042	-50.2258	-26.1843	2020	FALSE	0.846182
L043	G137	G042	G044	-50.2258	-26.1843	2020	FALSE	0.00571744
L043	G138	G006	G032	-50.2258	-26.1843	2020	FALSE	-0.423091
L043	G140	G006	G046	-50.2258	-26.1843	2020	FALSE	0.151512
L043	G142	G024	G026	-50.2258	-26.1843	2020	FALSE	0.24585
L043	G143	NA	NA	-50.2258	-26.1843	2020	FALSE	-0.328753
L043	G144	NA	NA	-50.2258	-26.1843	2020	FALSE	-1.35789
L043	G147	G006	G046	-50.2258	-26.1843	2020	FALSE	-0.637495
L043	G148	G017	G018	-50.2258	-26.1843	2020	FALSE	0.87191
L043	G150	G015	G018	-50.2258	-26.1843	2020	FALSE	1.1635
L043	G151	G006	G026	-50.2258	-26.1843	2020	FALSE	0.271579
L043	G152	G038	G002	-50.2258	-26.1843	2020	FALSE	0.846182
L043	G153	G006	G002	-50.2258	-26.1843	2020	FALSE	1.1635
L043	G154	G002	G002	-50.2258	-26.1843	2020	FALSE	-1.64091
L043	G155	G008	G014	-50.2258	-26.1843	2020	FALSE	-0.586038
L043	G156	G021	G015	-50.2258	-26.1843	2020	FALSE	-1.4265
L044	G089	G055	G063	-50.2882	-24.9224	2019	FALSE	-1.31391
L044	G091	NA	NA	-50.2882	-24.9224	2019	FALSE	1.94136
L044	G092	NA	NA	-50.2882	-24.9224	2019	FALSE	0.697354
L044	G093	G054	G058	-50.2882	-24.9224	2019	FALSE	-0.0177633
L044	G094	NA	NA	-50.2882	-24.9224	2019	FALSE	-0.963804
L044	G096	G061	G067	-50.2882	-24.9224	2019	FALSE	-0.122051
L044	G097	NA	NA	-50.2882	-24.9224	2019	FALSE	-0.82227
L044	G101	G055	G072	-50.2882	-24.9224	2019	FALSE	-0.00286505
L044	G102	G055	G080	-50.2882	-24.9224	2019	FALSE	1.06236
L044	G105	G057	G062	-50.2882	-24.9224	2019	FALSE	1.39012
L044	G109	G057	G079	-50.2882	-24.9224	2019	FALSE	1.08471
L044	G110	G076	G035	-50.2882	-24.9224	2019	FALSE	-0.122051
L044	G120	G056	G073	-50.2882	-24.9224	2019	FALSE	-1.34371
L044	G123	G065	G083	-50.2882	-24.9224	2019	FALSE	-1.52994
L044	G125	G024	G026	-50.2882	-24.9224	2019	FALSE	1.02512
L044	G126	G024	G008	-50.2882	-24.9224	2019	FALSE	1.09961
L044	G129	G011	G044	-50.2882	-24.9224	2019	FALSE	-1.20963
L044	G131	G037	G044	-50.2882	-24.9224	2019	FALSE	-0.0103142
L044	G132	G023	G040	-50.2882	-24.9224	2019	FALSE	-1.32136
L044	G133	G006	G040	-50.2882	-24.9224	2019	FALSE	-1.32881
L044	G135	G034	G042	-50.2882	-24.9224	2019	FALSE	-0.174195
L044	G136	G033	G042	-50.2882	-24.9224	2019	FALSE	0.30255
L044	G137	G042	G044	-50.2882	-24.9224	2019	FALSE	0.801642
L044	G139	G038	G012	-50.2882	-24.9224	2019	FALSE	0.846337
L044	G140	G006	G046	-50.2882	-24.9224	2019	FALSE	0.391939
L044	G141	G030	G034	-50.2882	-24.9224	2019	FALSE	-0.360424
L045	G090	NA	NA	-50.2918	-25.0054	2021	FALSE	-2.81727
L045	G091	NA	NA	-50.2918	-25.0054	2021	FALSE	0.397982
L045	G092	NA	NA	-50.2918	-25.0054	2021	FALSE	-0.727863
L045	G093	G054	G058	-50.2918	-25.0054	2021	FALSE	0.945691
L045	G097	NA	NA	-50.2918	-25.0054	2021	FALSE	1.2094
L045	G102	G055	G080	-50.2918	-25.0054	2021	FALSE	0.539981
L045	G104	NA	NA	-50.2918	-25.0054	2021	FALSE	-0.454009
L045	G110	G076	G035	-50.2918	-25.0054	2021	FALSE	0.773264
L045	G120	G056	G073	-50.2918	-25.0054	2021	FALSE	1.18912
L045	G124	G041	G085	-50.2918	-25.0054	2021	FALSE	-0.869862
L045	G145	G036	G002	-50.2918	-25.0054	2021	FALSE	-0.839434
L045	G146	G042	G016	-50.2918	-25.0054	2021	FALSE	-0.758292
L045	G154	G002	G002	-50.2918	-25.0054	2021	FALSE	0.255984
L045	G157	G031	G005	-50.2918	-25.0054	2021	FALSE	0.560266
L045	G158	G003	G004	-50.2918	-25.0054	2021	FALSE	-0.981432
L045	G159	G009	G020	-50.2918	-25.0054	2021	FALSE	-0.31201
L045	G160	G013	G004	-50.2918	-25.0054	2021	FALSE	1.09783
L045	G161	G004	G019	-50.2918	-25.0054	2021	FALSE	0.641408
L045	G162	G034	G019	-50.2918	-25.0054	2021	FALSE	-0.910433
L045	G163	NA	NA	-50.2918	-25.0054	2021	FALSE	0.418268
L045	G164	NA	NA	-50.2918	-25.0054	2021	FALSE	0.641408
L046	G086	G049	G051	-50.3134	-24.8807	2018	FALSE	-2.37402
L046	G088	G055	G059	-50.3134	-24.8807	2018	FALSE	0.109773
L046	G089	G055	G063	-50.3134	-24.8807	2018	FALSE	0.0318844
L046	G092	NA	NA	-50.3134	-24.8807	2018	FALSE	-0.054659
L046	G093	G054	G058	-50.3134	-24.8807	2018	FALSE	2.16085
L046	G096	G061	G067	-50.3134	-24.8807	2018	FALSE	-0.322944
L046	G101	G055	G072	-50.3134	-24.8807	2018	FALSE	0.490564
L046	G102	G055	G080	-50.3134	-24.8807	2018	FALSE	-0.798932
L046	G105	G057	G062	-50.3134	-24.8807	2018	FALSE	-0.49603
L046	G109	G057	G079	-50.3134	-24.8807	2018	FALSE	0.923281
L046	G110	G076	G035	-50.3134	-24.8807	2018	FALSE	1.10502
L046	G111	G077	G035	-50.3134	-24.8807	2018	FALSE	-1.09318
L046	G122	G041	G084	-50.3134	-24.8807	2018	FALSE	-1.21434
L046	G127	G025	G027	-50.3134	-24.8807	2018	FALSE	0.637688
L046	G128	G039	G044	-50.3134	-24.8807	2018	FALSE	-0.227746
L046	G129	G011	G044	-50.3134	-24.8807	2018	FALSE	-0.2364
L046	G131	G037	G044	-50.3134	-24.8807	2018	FALSE	-0.158511
L046	G133	G006	G040	-50.3134	-24.8807	2018	FALSE	0.672306
L046	G134	G043	G045	-50.3134	-24.8807	2018	FALSE	0.845392
L047	G086	G049	G051	-50.3594	-25.9478	2017	FALSE	1.02138
L047	G087	G047	G048	-50.3594	-25.9478	2017	FALSE	-0.507576
L047	G088	G055	G059	-50.3594	-25.9478	2017	FALSE	0.418868
L047	G089	G055	G063	-50.3594	-25.9478	2017	FALSE	-0.514054
L047	G092	NA	NA	-50.3594	-25.9478	2017	FALSE	-1.57007
L047	G093	G054	G058	-50.3594	-25.9478	2017	FALSE	0.0690223
L047	G094	NA	NA	-50.3594	-25.9478	2017	FALSE	-0.779678
L047	G095	G050	G052	-50.3594	-25.9478	2017	FALSE	0.917723
L047	G096	G061	G067	-50.3594	-25.9478	2017	FALSE	-2.12075
L047	G097	NA	NA	-50.3594	-25.9478	2017	FALSE	0.924202
L047	G098	G053	G069	-50.3594	-25.9478	2017	FALSE	-1.40163
L047	G099	G053	G060	-50.3594	-25.9478	2017	FALSE	-0.319696
L047	G100	G064	G071	-50.3594	-25.9478	2017	FALSE	2.66695
L047	G103	G065	G066	-50.3594	-25.9478	2017	FALSE	-0.0216785
L047	G105	G057	G062	-50.3594	-25.9478	2017	FALSE	-0.585319
L047	G106	G062	G064	-50.3594	-25.9478	2017	FALSE	-0.261388
L047	G108	G066	G070	-50.3594	-25.9478	2017	FALSE	0.360561
L047	G110	G076	G035	-50.3594	-25.9478	2017	FALSE	0.26986
L047	G112	G057	G069	-50.3594	-25.9478	2017	FALSE	0.146766
L047	G113	G064	G074	-50.3594	-25.9478	2017	FALSE	0.652099
L047	G114	G064	G029	-50.3594	-25.9478	2017	FALSE	0.101415
L047	G115	G064	G078	-50.3594	-25.9478	2017	FALSE	1.58502
L047	G116	G029	G075	-50.3594	-25.9478	2017	FALSE	-0.287302
L047	G117	G064	G028	-50.3594	-25.9478	2017	FALSE	-1.01939
L047	G118	G064	G081	-50.3594	-25.9478	2017	FALSE	0.31521
L047	G119	G064	G001	-50.3594	-25.9478	2017	FALSE	-0.0605503
L048	G087	G047	G048	-50.4132	-25.0561	2017	FALSE	0.907498
L048	G088	G055	G059	-50.4132	-25.0561	2017	FALSE	0.619014
L048	G089	G055	G063	-50.4132	-25.0561	2017	FALSE	-0.240301
L048	G093	G054	G058	-50.4132	-25.0561	2017	FALSE	0.453289
L048	G094	NA	NA	-50.4132	-25.0561	2017	FALSE	0.140252
L048	G095	G050	G052	-50.4132	-25.0561	2017	FALSE	0.852256
L048	G096	G061	G067	-50.4132	-25.0561	2017	FALSE	0.164804
L048	G097	NA	NA	-50.4132	-25.0561	2017	FALSE	0.588324
L048	G098	G053	G069	-50.4132	-25.0561	2017	FALSE	-1.02596
L048	G100	G064	G071	-50.4132	-25.0561	2017	FALSE	0.29984
L048	G103	G065	G066	-50.4132	-25.0561	2017	FALSE	0.889084
L048	G106	G062	G064	-50.4132	-25.0561	2017	FALSE	-1.60293
L048	G108	G066	G070	-50.4132	-25.0561	2017	FALSE	-1.10575
L048	G110	G076	G035	-50.4132	-25.0561	2017	FALSE	2.34992
L048	G112	G057	G069	-50.4132	-25.0561	2017	FALSE	-2.11852
L048	G113	G064	G074	-50.4132	-25.0561	2017	FALSE	-0.313957
L048	G114	G064	G029	-50.4132	-25.0561	2017	FALSE	-0.706787
L048	G116	G029	G075	-50.4132	-25.0561	2017	FALSE	-0.0868522
L048	G118	G064	G081	-50.4132	-25.0561	2017	FALSE	0.152528
L048	G119	G064	G001	-50.4132	-25.0561	2017	FALSE	-0.215749
L049	G091	NA	NA	-50.4138	-25.0566	2020	FALSE	-0.287851
L049	G092	NA	NA	-50.4138	-25.0566	2020	FALSE	-0.0218176
L049	G093	G054	G058	-50.4138	-25.0566	2020	FALSE	1.58705
L049	G097	NA	NA	-50.4138	-25.0566	2020	FALSE	-0.0154834
L049	G102	G055	G080	-50.4138	-25.0566	2020	FALSE	0.579925
L049	G104	NA	NA	-50.4138	-25.0566	2020	FALSE	0.738278
L049	G105	G057	G062	-50.4138	-25.0566	2020	FALSE	-1.04161
L049	G110	G076	G035	-50.4138	-25.0566	2020	FALSE	0.700273
L049	G120	G056	G073	-50.4138	-25.0566	2020	FALSE	1.25134
L049	G126	G024	G008	-50.4138	-25.0566	2020	FALSE	1.51738
L049	G135	G034	G042	-50.4138	-25.0566	2020	FALSE	0.535586
L049	G136	G033	G042	-50.4138	-25.0566	2020	FALSE	-0.300519
L049	G137	G042	G044	-50.4138	-25.0566	2020	FALSE	0.915633
L049	G138	G006	G032	-50.4138	-25.0566	2020	FALSE	-1.32665
L049	G142	G024	G026	-50.4138	-25.0566	2020	FALSE	-0.313187
L049	G143	NA	NA	-50.4138	-25.0566	2020	FALSE	0.35823
L049	G144	NA	NA	-50.4138	-25.0566	2020	FALSE	-0.80725
L049	G147	G006	G046	-50.4138	-25.0566	2020	FALSE	0.548254
L049	G148	G017	G018	-50.4138	-25.0566	2020	FALSE	1.21334
L049	G149	G006	G018	-50.4138	-25.0566	2020	FALSE	-1.34565
L049	G150	G015	G018	-50.4138	-25.0566	2020	FALSE	-0.300519
L049	G151	G006	G026	-50.4138	-25.0566	2020	FALSE	0.0858626
L049	G152	G038	G002	-50.4138	-25.0566	2020	FALSE	-0.237178
L049	G153	G006	G002	-50.4138	-25.0566	2020	FALSE	0.35823
L049	G154	G002	G002	-50.4138	-25.0566	2020	FALSE	-1.89672
L049	G155	G008	G014	-50.4138	-25.0566	2020	FALSE	-0.0978271
L049	G156	G021	G015	-50.4138	-25.0566	2020	FALSE	-2.39712
L050	G091	NA	NA	-50.4173	-25.9462	2020	FALSE	0.0814267
L050	G093	G054	G058	-50.4173	-25.9462	2020	FALSE	0.841709
L050	G097	NA	NA	-50.4173	-25.9462	2020	FALSE	0.0814267
L050	G102	G055	G080	-50.4173	-25.9462	2020	FALSE	1.01716
L050	G104	NA	NA	-50.4173	-25.9462	2020	FALSE	1.9178
L050	G110	G076	G035	-50.4173	-25.9462	2020	FALSE	0.0229434
L050	G120	G056	G073	-50.4173	-25.9462	2020	FALSE	0.514203
L050	G126	G024	G008	-50.4173	-25.9462	2020	FALSE	1.69556
L050	G135	G034	G042	-50.4173	-25.9462	2020	FALSE	-1.5678
L050	G136	G033	G042	-50.4173	-25.9462	2020	FALSE	-0.398136
L050	G137	G042	G044	-50.4173	-25.9462	2020	FALSE	0.10482
L050	G138	G006	G032	-50.4173	-25.9462	2020	FALSE	0.0931233
L050	G140	G006	G046	-50.4173	-25.9462	2020	FALSE	-0.877699
L050	G142	G024	G026	-50.4173	-25.9462	2020	FALSE	0.549293
L050	G143	NA	NA	-50.4173	-25.9462	2020	FALSE	0.21009
L050	G144	NA	NA	-50.4173	-25.9462	2020	FALSE	-1.54441
L050	G147	G006	G046	-50.4173	-25.9462	2020	FALSE	0.0346401
L050	G148	G017	G018	-50.4173	-25.9462	2020	FALSE	1.34467
L050	G149	G006	G018	-50.4173	-25.9462	2020	FALSE	0.677956
L050	G150	G015	G018	-50.4173	-25.9462	2020	FALSE	-0.339653
L050	G151	G006	G026	-50.4173	-25.9462	2020	FALSE	-0.795822
L050	G152	G038	G002	-50.4173	-25.9462	2020	FALSE	0.748136
L050	G153	G006	G002	-50.4173	-25.9462	2020	FALSE	-0.269473
L050	G154	G002	G002	-50.4173	-25.9462	2020	FALSE	-1.95379
L050	G155	G008	G014	-50.4173	-25.9462	2020	FALSE	-0.632069
L050	G156	G021	G015	-50.4173	-25.9462	2020	FALSE	-1.5561
L051	G089	G055	G063	-50.4182	-25.9456	2019	FALSE	-0.576839
L051	G091	NA	NA	-50.4182	-25.9456	2019	FALSE	-0.0349235
L051	G092	NA	NA	-50.4182	-25.9456	2019	FALSE	0.838163
L051	G093	G054	G058	-50.4182	-25.9456	2019	FALSE	0.296247
L051	G094	NA	NA	-50.4182	-25.9456	2019	FALSE	-0.586875
L051	G096	G061	G067	-50.4182	-25.9456	2019	FALSE	-1.11875
L051	G097	NA	NA	-50.4182	-25.9456	2019	FALSE	-1.92159
L051	G101	G055	G072	-50.4182	-25.9456	2019	FALSE	-1.16893
L051	G102	G055	G080	-50.4182	-25.9456	2019	FALSE	0.938518
L051	G105	G057	G062	-50.4182	-25.9456	2019	FALSE	0.627418
L051	G109	G057	G079	-50.4182	-25.9456	2019	FALSE	1.43026
L051	G110	G076	G035	-50.4182	-25.9456	2019	FALSE	0.0754668
L051	G120	G056	G073	-50.4182	-25.9456	2019	FALSE	-0.165385
L051	G123	G065	G083	-50.4182	-25.9456	2019	FALSE	-1.27932
L051	G125	G024	G026	-50.4182	-25.9456	2019	FALSE	-0.195491
L051	G126	G024	G008	-50.4182	-25.9456	2019	FALSE	2.04242
L051	G129	G011	G044	-50.4182	-25.9456	2019	FALSE	-1.17897
L051	G131	G037	G044	-50.4182	-25.9456	2019	FALSE	1.9521
L051	G132	G023	G040	-50.4182	-25.9456	2019	FALSE	0.0252894
L051	G133	G006	G040	-50.4182	-25.9456	2019	FALSE	0.406637
L051	G135	G034	G042	-50.4182	-25.9456	2019	FALSE	0.0252894
L051	G136	G033	G042	-50.4182	-25.9456	2019	FALSE	-0.506591
L051	G137	G042	G044	-50.4182	-25.9456	2019	FALSE	0.547134
L051	G139	G038	G012	-50.4182	-25.9456	2019	FALSE	0.46685
L051	G141	G030	G034	-50.4182	-25.9456	2019	FALSE	-0.938116
L052	G086	G049	G051	-50.4183	-25.9448	2018	FALSE	-1.77995
L052	G088	G055	G059	-50.4183	-25.9448	2018	FALSE	-0.0525812
L052	G089	G055	G063	-50.4183	-25.9448	2018	FALSE	-0.0916619
L052	G092	NA	NA	-50.4183	-25.9448	2018	FALSE	-0.201088
L052	G093	G054	G058	-50.4183	-25.9448	2018	FALSE	0.0646607
L052	G096	G061	G067	-50.4183	-25.9448	2018	FALSE	-1.20155
L052	G097	NA	NA	-50.4183	-25.9448	2018	FALSE	0.99478
L052	G101	G055	G072	-50.4183	-25.9448	2018	FALSE	-0.94362
L052	G105	G057	G062	-50.4183	-25.9448	2018	FALSE	1.25271
L052	G109	G057	G079	-50.4183	-25.9448	2018	FALSE	1.78421
L052	G110	G076	G035	-50.4183	-25.9448	2018	FALSE	-0.0603974
L052	G111	G077	G035	-50.4183	-25.9448	2018	FALSE	0.135006
L052	G122	G041	G084	-50.4183	-25.9448	2018	FALSE	-0.990517
L052	G127	G025	G027	-50.4183	-25.9448	2018	FALSE	0.580525
L052	G128	G039	G044	-50.4183	-25.9448	2018	FALSE	0.306961
L052	G129	G011	G044	-50.4183	-25.9448	2018	FALSE	-0.271433
L052	G130	G024	G010	-50.4183	-25.9448	2018	FALSE	-0.630975
L052	G131	G037	G044	-50.4183	-25.9448	2018	FALSE	-0.0760296
L052	G133	G006	G040	-50.4183	-25.9448	2018	FALSE	2.6518
L052	G134	G043	G045	-50.4183	-25.9448	2018	FALSE	-0.638791
L052	G135	G034	G042	-50.4183	-25.9448	2018	FALSE	-0.443388
L052	G136	G033	G042	-50.4183	-25.9448	2018	FALSE	-0.388675
L053	G090	NA	NA	-50.4322	-24.9349	2021	FALSE	-0.846985
L053	G091	NA	NA	-50.4322	-24.9349	2021	FALSE	-0.0415348
L053	G092	NA	NA	-50.4322	-24.9349	2021	FALSE	-0.0228034
L053	G093	G054	G058	-50.4322	-24.9349	2021	FALSE	1.80039
L053	G097	NA	NA	-50.4322	-24.9349	2021	FALSE	1.60683
L053	G102	G055	G080	-50.4322	-24.9349	2021	FALSE	0.170754
L053	G104	NA	NA	-50.4322	-24.9349	2021	FALSE	0.370556
L053	G105	G057	G062	-50.4322	-24.9349	2021	FALSE	-1.07801
L053	G107	G022	G082	-50.4322	-24.9349	2021	FALSE	-1.87721
L053	G110	G076	G035	-50.4322	-24.9349	2021	FALSE	0.027147
L053	G120	G056	G073	-50.4322	-24.9349	2021	FALSE	-0.253824
L053	G124	G041	G085	-50.4322	-24.9349	2021	FALSE	-1.72112
L053	G145	G036	G002	-50.4322	-24.9349	2021	FALSE	-0.11646
L053	G146	G042	G016	-50.4322	-24.9349	2021	FALSE	-0.728353
L053	G154	G002	G002	-50.4322	-24.9349	2021	FALSE	-0.572258
L053	G157	G031	G005	-50.4322	-24.9349	2021	FALSE	-0.778303
L053	G158	G003	G004	-50.4322	-24.9349	2021	FALSE	0.770159
L053	G159	G009	G020	-50.4322	-24.9349	2021	FALSE	1.30088
L053	G160	G013	G004	-50.4322	-24.9349	2021	FALSE	0.276899
L053	G161	G004	G019	-50.4322	-24.9349	2021	FALSE	0.445481
L053	G162	G034	G019	-50.4322	-24.9349	2021	FALSE	-0.928154
L053	G163	NA	NA	-50.4322	-24.9349	2021	FALSE	1.46322
L053	G164	NA	NA	-50.4322	-24.9349	2021	FALSE	0.732696
L054	G086	G049	G051	-50.5047	-25.0295	2018	FALSE	-1.77472
L054	G088	G055	G059	-50.5047	-25.0295	2018	FALSE	-0.645547
L054	G089	G055	G063	-50.5047	-25.0295	2018	FALSE	-0.645547
L054	G092	NA	NA	-50.5047	-25.0295	2018	FALSE	0.37
L054	G093	G054	G058	-50.5047	-25.0295	2018	FALSE	0.852918
L054	G096	G061	G067	-50.5047	-25.0295	2018	FALSE	-1.45514
L054	G097	NA	NA	-50.5047	-25.0295	2018	FALSE	0.0717275
L054	G101	G055	G072	-50.5047	-25.0295	2018	FALSE	0.625662
L054	G105	G057	G062	-50.5047	-25.0295	2018	FALSE	-2.15111
L054	G109	G057	G079	-50.5047	-25.0295	2018	FALSE	0.845816
L054	G111	G077	G035	-50.5047	-25.0295	2018	FALSE	-0.0774089
L054	G122	G041	G084	-50.5047	-25.0295	2018	FALSE	-1.36282
L054	G127	G025	G027	-50.5047	-25.0295	2018	FALSE	0.114338
L054	G128	G039	G044	-50.5047	-25.0295	2018	FALSE	0.583052
L054	G129	G011	G044	-50.5047	-25.0295	2018	FALSE	0.53334
L054	G130	G024	G010	-50.5047	-25.0295	2018	FALSE	0.291881
L054	G131	G037	G044	-50.5047	-25.0295	2018	FALSE	0.938138
L054	G133	G006	G040	-50.5047	-25.0295	2018	FALSE	0.774799
L054	G135	G034	G042	-50.5047	-25.0295	2018	FALSE	1.02336
L054	G136	G033	G042	-50.5047	-25.0295	2018	FALSE	1.08727
L055	G089	G055	G063	-50.5049	-25.0302	2019	FALSE	-0.450566
L055	G091	NA	NA	-50.5049	-25.0302	2019	FALSE	0.251412
L055	G092	NA	NA	-50.5049	-25.0302	2019	FALSE	0.862393
L055	G093	G054	G058	-50.5049	-25.0302	2019	FALSE	0.452906
L055	G094	NA	NA	-50.5049	-25.0302	2019	FALSE	-1.49053
L055	G096	G061	G067	-50.5049	-25.0302	2019	FALSE	-0.340069
L055	G097	NA	NA	-50.5049	-25.0302	2019	FALSE	-2.03002
L055	G101	G055	G072	-50.5049	-25.0302	2019	FALSE	-0.00207993
L055	G102	G055	G080	-50.5049	-25.0302	2019	FALSE	0.777895
L055	G105	G057	G062	-50.5049	-25.0302	2019	FALSE	1.75936
L055	G109	G057	G079	-50.5049	-25.0302	2019	FALSE	0.576402
L055	G110	G076	G035	-50.5049	-25.0302	2019	FALSE	0.0369188
L055	G120	G056	G073	-50.5049	-25.0302	2019	FALSE	-0.405067
L055	G123	G065	G083	-50.5049	-25.0302	2019	FALSE	0.335909
L055	G125	G024	G026	-50.5049	-25.0302	2019	FALSE	-0.0670779
L055	G126	G024	G008	-50.5049	-25.0302	2019	FALSE	1.12888
L055	G129	G011	G044	-50.5049	-25.0302	2019	FALSE	-1.49703
L055	G131	G037	G044	-50.5049	-25.0302	2019	FALSE	1.20688
L055	G132	G023	G040	-50.5049	-25.0302	2019	FALSE	-0.366068
L055	G133	G006	G040	-50.5049	-25.0302	2019	FALSE	0.00441986
L055	G135	G034	G042	-50.5049	-25.0302	2019	FALSE	-0.268571
L055	G136	G033	G042	-50.5049	-25.0302	2019	FALSE	0.485405
L055	G137	G042	G044	-50.5049	-25.0302	2019	FALSE	0.725897
L055	G139	G038	G012	-50.5049	-25.0302	2019	FALSE	0.680398
L055	G141	G030	G034	-50.5049	-25.0302	2019	FALSE	-2.368
L056	G089	G055	G063	-50.5196	-26.2378	2019	FALSE	0.0594713
L056	G091	NA	NA	-50.5196	-26.2378	2019	FALSE	-2.10676
L056	G092	NA	NA	-50.5196	-26.2378	2019	FALSE	1.8676
L056	G093	G054	G058	-50.5196	-26.2378	2019	FALSE	0.940054
L056	G094	NA	NA	-50.5196	-26.2378	2019	FALSE	-1.13812
L056	G097	NA	NA	-50.5196	-26.2378	2019	FALSE	-0.134257
L056	G101	G055	G072	-50.5196	-26.2378	2019	FALSE	-0.580419
L056	G102	G055	G080	-50.5196	-26.2378	2019	FALSE	0.711103
L056	G105	G057	G062	-50.5196	-26.2378	2019	FALSE	0.652397
L056	G109	G057	G079	-50.5196	-26.2378	2019	FALSE	-1.8602
L056	G110	G076	G035	-50.5196	-26.2378	2019	FALSE	0.341258
L056	G120	G056	G073	-50.5196	-26.2378	2019	FALSE	0.664138
L056	G123	G065	G083	-50.5196	-26.2378	2019	FALSE	-1.51384
L056	G125	G024	G026	-50.5196	-26.2378	2019	FALSE	-0.0109754
L056	G129	G011	G044	-50.5196	-26.2378	2019	FALSE	-0.545196
L056	G131	G037	G044	-50.5196	-26.2378	2019	FALSE	0.499763
L056	G132	G023	G040	-50.5196	-26.2378	2019	FALSE	-0.298632
L056	G133	G006	G040	-50.5196	-26.2378	2019	FALSE	1.18075
L056	G135	G034	G042	-50.5196	-26.2378	2019	FALSE	0.47628
L056	G136	G033	G042	-50.5196	-26.2378	2019	FALSE	-0.509972
L056	G137	G042	G044	-50.5196	-26.2378	2019	FALSE	-0.157739
L056	G139	G038	G012	-50.5196	-26.2378	2019	FALSE	1.31577
L056	G141	G030	G034	-50.5196	-26.2378	2019	FALSE	0.14753
L057	G090	NA	NA	-50.5243	-26.2339	2021	FALSE	-0.678221
L057	G091	NA	NA	-50.5243	-26.2339	2021	FALSE	0.183467
L057	G092	NA	NA	-50.5243	-26.2339	2021	FALSE	-0.317073
L057	G093	G054	G058	-50.5243	-26.2339	2021	FALSE	1.09584
L057	G097	NA	NA	-50.5243	-26.2339	2021	FALSE	0.626983
L057	G102	G055	G080	-50.5243	-26.2339	2021	FALSE	-0.716237
L057	G104	NA	NA	-50.5243	-26.2339	2021	FALSE	1.44432
L057	G105	G057	G062	-50.5243	-26.2339	2021	FALSE	-1.43853
L057	G107	G022	G082	-50.5243	-26.2339	2021	FALSE	-0.443791
L057	G110	G076	G035	-50.5243	-26.2339	2021	FALSE	0.0377402
L057	G120	G056	G073	-50.5243	-26.2339	2021	FALSE	0.170795
L057	G124	G041	G085	-50.5243	-26.2339	2021	FALSE	-0.513487
L057	G145	G036	G002	-50.5243	-26.2339	2021	FALSE	-0.342416
L057	G146	G042	G016	-50.5243	-26.2339	2021	FALSE	-0.817612
L057	G154	G002	G002	-50.5243	-26.2339	2021	FALSE	0.601639
L057	G157	G031	G005	-50.5243	-26.2339	2021	FALSE	-1.3625
L057	G158	G003	G004	-50.5243	-26.2339	2021	FALSE	0.867749
L057	G159	G009	G020	-50.5243	-26.2339	2021	FALSE	0.0694199
L057	G160	G013	G004	-50.5243	-26.2339	2021	FALSE	3.09166
L057	G161	G004	G019	-50.5243	-26.2339	2021	FALSE	-0.63387
L057	G162	G034	G019	-50.5243	-26.2339	2021	FALSE	-0.937995
L057	G163	NA	NA	-50.5243	-26.2339	2021	FALSE	-0.152338
L057	G164	NA	NA	-50.5243	-26.2339	2021	FALSE	0.164459
L058	G086	G049	G051	-50.5254	-26.2346	2017	FALSE	0.258192
L058	G087	G047	G048	-50.5254	-26.2346	2017	FALSE	-0.15846
L058	G088	G055	G059	-50.5254	-26.2346	2017	FALSE	0.244965
L058	G089	G055	G063	-50.5254	-26.2346	2017	FALSE	-1.43487
L058	G092	NA	NA	-50.5254	-26.2346	2017	FALSE	-0.217982
L058	G094	NA	NA	-50.5254	-26.2346	2017	FALSE	-0.826426
L058	G095	G050	G052	-50.5254	-26.2346	2017	FALSE	-0.436228
L058	G096	G061	G067	-50.5254	-26.2346	2017	FALSE	-0.0724842
L058	G097	NA	NA	-50.5254	-26.2346	2017	FALSE	-0.766904
L058	G098	G053	G069	-50.5254	-26.2346	2017	FALSE	-0.601566
L058	G099	G053	G060	-50.5254	-26.2346	2017	FALSE	2.13643
L058	G100	G064	G071	-50.5254	-26.2346	2017	FALSE	0.747593
L058	G103	G065	G066	-50.5254	-26.2346	2017	FALSE	0.158989
L058	G105	G057	G062	-50.5254	-26.2346	2017	FALSE	0.324327
L058	G106	G062	G064	-50.5254	-26.2346	2017	FALSE	1.35604
L058	G108	G066	G070	-50.5254	-26.2346	2017	FALSE	0.754206
L058	G110	G076	G035	-50.5254	-26.2346	2017	FALSE	-0.879334
L058	G112	G057	G069	-50.5254	-26.2346	2017	FALSE	-1.34228
L058	G113	G064	G074	-50.5254	-26.2346	2017	FALSE	1.42879
L058	G114	G064	G029	-50.5254	-26.2346	2017	FALSE	-0.0989383
L058	G115	G064	G078	-50.5254	-26.2346	2017	FALSE	1.45524
L058	G116	G029	G075	-50.5254	-26.2346	2017	FALSE	-1.77216
L058	G117	G064	G028	-50.5254	-26.2346	2017	FALSE	1.05182
L058	G118	G064	G081	-50.5254	-26.2346	2017	FALSE	-0.204755
L058	G119	G064	G001	-50.5254	-26.2346	2017	FALSE	-1.10419
L059	G091	NA	NA	-50.5338	-26.2527	2020	FALSE	-0.276171
L059	G093	G054	G058	-50.5338	-26.2527	2020	FALSE	-1.24863
L059	G097	NA	NA	-50.5338	-26.2527	2020	FALSE	1.22091
L059	G102	G055	G080	-50.5338	-26.2527	2020	FALSE	0.542745
L059	G104	NA	NA	-50.5338	-26.2527	2020	FALSE	2.18058
L059	G105	G057	G062	-50.5338	-26.2527	2020	FALSE	-0.455309
L059	G110	G076	G035	-50.5338	-26.2527	2020	FALSE	-0.448911
L059	G120	G056	G073	-50.5338	-26.2527	2020	FALSE	0.869032
L059	G126	G024	G008	-50.5338	-26.2527	2020	FALSE	-1.76046
L059	G135	G034	G042	-50.5338	-26.2527	2020	FALSE	0.139685
L059	G136	G033	G042	-50.5338	-26.2527	2020	FALSE	0.235652
L059	G137	G042	G044	-50.5338	-26.2527	2020	FALSE	-0.679231
L059	G138	G006	G032	-50.5338	-26.2527	2020	FALSE	-0.333751
L059	G140	G006	G046	-50.5338	-26.2527	2020	FALSE	1.2529
L059	G142	G024	G026	-50.5338	-26.2527	2020	FALSE	-0.800789
L059	G143	NA	NA	-50.5338	-26.2527	2020	FALSE	1.19532
L059	G144	NA	NA	-50.5338	-26.2527	2020	FALSE	0.242049
L059	G147	G006	G046	-50.5338	-26.2527	2020	FALSE	0.702689
L059	G149	G006	G018	-50.5338	-26.2527	2020	FALSE	0.952203
L059	G150	G015	G018	-50.5338	-26.2527	2020	FALSE	-1.17826
L059	G151	G006	G026	-50.5338	-26.2527	2020	FALSE	0.453176
L059	G153	G006	G002	-50.5338	-26.2527	2020	FALSE	-0.340149
L059	G154	G002	G002	-50.5338	-26.2527	2020	FALSE	-1.41498
L059	G155	G008	G014	-50.5338	-26.2527	2020	FALSE	-1.0503
L060	G086	G049	G051	-50.887	-25.4166	2017	FALSE	-1.07291
L060	G087	G047	G048	-50.887	-25.4166	2017	FALSE	-0.289388
L060	G088	G055	G059	-50.887	-25.4166	2017	FALSE	0.684411
L060	G089	G055	G063	-50.887	-25.4166	2017	FALSE	-0.121492
L060	G092	NA	NA	-50.887	-25.4166	2017	FALSE	0.673218
L060	G094	NA	NA	-50.887	-25.4166	2017	FALSE	0.0408082
L060	G095	G050	G052	-50.887	-25.4166	2017	FALSE	1.41756
L060	G096	G061	G067	-50.887	-25.4166	2017	FALSE	-0.960974
L060	G097	NA	NA	-50.887	-25.4166	2017	FALSE	1.40077
L060	G098	G053	G069	-50.887	-25.4166	2017	FALSE	-1.25199
L060	G099	G053	G060	-50.887	-25.4166	2017	FALSE	-0.625181
L060	G100	G064	G071	-50.887	-25.4166	2017	FALSE	0.393391
L060	G103	G065	G066	-50.887	-25.4166	2017	FALSE	0.236687
L060	G106	G062	G064	-50.887	-25.4166	2017	FALSE	-0.697936
L060	G108	G066	G070	-50.887	-25.4166	2017	FALSE	-1.27438
L060	G110	G076	G035	-50.887	-25.4166	2017	FALSE	1.69179
L060	G112	G057	G069	-50.887	-25.4166	2017	FALSE	-0.608392
L060	G113	G064	G074	-50.887	-25.4166	2017	FALSE	1.13773
L060	G114	G064	G029	-50.887	-25.4166	2017	FALSE	-0.966571
L060	G115	G064	G078	-50.887	-25.4166	2017	FALSE	-1.34154
L060	G116	G029	G075	-50.887	-25.4166	2017	FALSE	-1.25759
L060	G117	G064	G028	-50.887	-25.4166	2017	FALSE	1.12654
L060	G118	G064	G081	-50.887	-25.4166	2017	FALSE	1.10975
L060	G119	G064	G001	-50.887	-25.4166	2017	FALSE	0.555691
L061	G089	G055	G063	-50.9761	-25.1457	2019	FALSE	-0.783074
L061	G091	NA	NA	-50.9761	-25.1457	2019	FALSE	0.542672
L061	G092	NA	NA	-50.9761	-25.1457	2019	FALSE	0.781306
L061	G093	G054	G058	-50.9761	-25.1457	2019	FALSE	-0.724741
L061	G094	NA	NA	-50.9761	-25.1457	2019	FALSE	-0.220958
L061	G096	G061	G067	-50.9761	-25.1457	2019	FALSE	0.0229796
L061	G101	G055	G072	-50.9761	-25.1457	2019	FALSE	-0.926255
L061	G102	G055	G080	-50.9761	-25.1457	2019	FALSE	0.123736
L061	G105	G057	G062	-50.9761	-25.1457	2019	FALSE	1.36994
L061	G109	G057	G079	-50.9761	-25.1457	2019	FALSE	1.13661
L061	G110	G076	G035	-50.9761	-25.1457	2019	FALSE	0.68055
L061	G120	G056	G073	-50.9761	-25.1457	2019	FALSE	-0.496713
L061	G123	G065	G083	-50.9761	-25.1457	2019	FALSE	-1.39292
L061	G125	G024	G026	-50.9761	-25.1457	2019	FALSE	1.36463
L061	G126	G024	G008	-50.9761	-25.1457	2019	FALSE	2.39341
L061	G129	G011	G044	-50.9761	-25.1457	2019	FALSE	0.0282826
L061	G131	G037	G044	-50.9761	-25.1457	2019	FALSE	-0.380047
L061	G132	G023	G040	-50.9761	-25.1457	2019	FALSE	-0.279291
L061	G133	G006	G040	-50.9761	-25.1457	2019	FALSE	-0.708832
L061	G135	G034	G042	-50.9761	-25.1457	2019	FALSE	-0.502016
L061	G136	G033	G042	-50.9761	-25.1457	2019	FALSE	0.0919184
L061	G137	G042	G044	-50.9761	-25.1457	2019	FALSE	0.855548
L061	G139	G038	G012	-50.9761	-25.1457	2019	FALSE	-1.97625
L061	G141	G030	G034	-50.9761	-25.1457	2019	FALSE	-1.0005
L062	G091	NA	NA	-51.0688	-28.4542	2020	FALSE	0.241735
L062	G092	NA	NA	-51.0688	-28.4542	2020	FALSE	-0.0017391
L062	G093	G054	G058	-51.0688	-28.4542	2020	FALSE	-0.175649
L062	G097	NA	NA	-51.0688	-28.4542	2020	FALSE	0.0956507
L062	G102	G055	G080	-51.0688	-28.4542	2020	FALSE	0.547817
L062	G104	NA	NA	-51.0688	-28.4542	2020	FALSE	-0.885203
L062	G105	G057	G062	-51.0688	-28.4542	2020	FALSE	-0.175649
L062	G110	G076	G035	-51.0688	-28.4542	2020	FALSE	1.27128
L062	G120	G056	G073	-51.0688	-28.4542	2020	FALSE	0.686946
L062	G126	G024	G008	-51.0688	-28.4542	2020	FALSE	0.916507
L062	G135	G034	G042	-51.0688	-28.4542	2020	FALSE	0.0469558
L062	G136	G033	G042	-51.0688	-28.4542	2020	FALSE	0.83303
L062	G137	G042	G044	-51.0688	-28.4542	2020	FALSE	-0.0434776
L062	G138	G006	G032	-51.0688	-28.4542	2020	FALSE	0.958246
L062	G140	G006	G046	-51.0688	-28.4542	2020	FALSE	1.00694
L062	G142	G024	G026	-51.0688	-28.4542	2020	FALSE	0.791292
L062	G143	NA	NA	-51.0688	-28.4542	2020	FALSE	-1.59476
L062	G144	NA	NA	-51.0688	-28.4542	2020	FALSE	-2.03997
L062	G147	G006	G046	-51.0688	-28.4542	2020	FALSE	0.993028
L062	G148	G017	G018	-51.0688	-28.4542	2020	FALSE	-0.593034
L062	G149	G006	G018	-51.0688	-28.4542	2020	FALSE	0.262605
L062	G150	G015	G018	-51.0688	-28.4542	2020	FALSE	-0.32869
L062	G151	G006	G026	-51.0688	-28.4542	2020	FALSE	0.179128
L062	G152	G038	G002	-51.0688	-28.4542	2020	FALSE	-0.648685
L062	G153	G006	G002	-51.0688	-28.4542	2020	FALSE	-0.25217
L062	G154	G002	G002	-51.0688	-28.4542	2020	FALSE	-3.12517
L062	G155	G008	G014	-51.0688	-28.4542	2020	FALSE	1.04868
L062	G156	G021	G015	-51.0688	-28.4542	2020	FALSE	-0.0156519
L063	G086	G049	G051	-51.0899	-28.4477	2017	FALSE	-2.12968
L063	G087	G047	G048	-51.0899	-28.4477	2017	FALSE	-0.120859
L063	G088	G055	G059	-51.0899	-28.4477	2017	FALSE	0.0995451
L063	G089	G055	G063	-51.0899	-28.4477	2017	FALSE	-1.60701
L063	G092	NA	NA	-51.0899	-28.4477	2017	FALSE	-0.599451
L063	G093	G054	G058	-51.0899	-28.4477	2017	FALSE	1.20786
L063	G094	NA	NA	-51.0899	-28.4477	2017	FALSE	-1.12212
L063	G095	G050	G052	-51.0899	-28.4477	2017	FALSE	1.15748
L063	G096	G061	G067	-51.0899	-28.4477	2017	FALSE	-0.649829
L063	G097	NA	NA	-51.0899	-28.4477	2017	FALSE	1.3527
L063	G098	G053	G069	-51.0899	-28.4477	2017	FALSE	-1.26066
L063	G099	G053	G060	-51.0899	-28.4477	2017	FALSE	0.269571
L063	G100	G064	G071	-51.0899	-28.4477	2017	FALSE	0.836324
L063	G103	G065	G066	-51.0899	-28.4477	2017	FALSE	-0.618342
L063	G105	G057	G062	-51.0899	-28.4477	2017	FALSE	1.51643
L063	G106	G062	G064	-51.0899	-28.4477	2017	FALSE	0.937081
L063	G108	G066	G070	-51.0899	-28.4477	2017	FALSE	0.0995451
L063	G110	G076	G035	-51.0899	-28.4477	2017	FALSE	0.250679
L063	G112	G057	G069	-51.0899	-28.4477	2017	FALSE	0.559245
L063	G113	G064	G074	-51.0899	-28.4477	2017	FALSE	0.741866
L063	G114	G064	G029	-51.0899	-28.4477	2017	FALSE	0.477381
L063	G115	G064	G078	-51.0899	-28.4477	2017	FALSE	0.427003
L063	G116	G029	G075	-51.0899	-28.4477	2017	FALSE	-0.66872
L063	G117	G064	G028	-51.0899	-28.4477	2017	FALSE	-1.80223
L063	G118	G064	G081	-51.0899	-28.4477	2017	FALSE	0.231788
L063	G119	G064	G001	-51.0899	-28.4477	2017	FALSE	0.414408
L064	G086	G049	G051	-51.0899	-28.4478	2018	FALSE	-1.16454
L064	G088	G055	G059	-51.0899	-28.4478	2018	FALSE	0.45225
L064	G089	G055	G063	-51.0899	-28.4478	2018	FALSE	-1.39774
L064	G092	NA	NA	-51.0899	-28.4478	2018	FALSE	-0.861395
L064	G093	G054	G058	-51.0899	-28.4478	2018	FALSE	0.73208
L064	G096	G061	G067	-51.0899	-28.4478	2018	FALSE	-0.908034
L064	G097	NA	NA	-51.0899	-28.4478	2018	FALSE	1.46275
L064	G101	G055	G072	-51.0899	-28.4478	2018	FALSE	-0.0529981
L064	G102	G055	G080	-51.0899	-28.4478	2018	FALSE	0.397839
L064	G105	G057	G062	-51.0899	-28.4478	2018	FALSE	0.949725
L064	G109	G057	G079	-51.0899	-28.4478	2018	FALSE	1.58712
L064	G110	G076	G035	-51.0899	-28.4478	2018	FALSE	0.498888
L064	G111	G077	G035	-51.0899	-28.4478	2018	FALSE	0.312335
L064	G122	G041	G084	-51.0899	-28.4478	2018	FALSE	-1.76307
L064	G127	G025	G027	-51.0899	-28.4478	2018	FALSE	0.133555
L064	G128	G039	G044	-51.0899	-28.4478	2018	FALSE	-0.0219059
L064	G129	G011	G044	-51.0899	-28.4478	2018	FALSE	-0.26287
L064	G130	G024	G010	-51.0899	-28.4478	2018	FALSE	-0.0918633
L064	G131	G037	G044	-51.0899	-28.4478	2018	FALSE	-0.752573
L064	G133	G006	G040	-51.0899	-28.4478	2018	FALSE	1.90581
L064	G134	G043	G045	-51.0899	-28.4478	2018	FALSE	-1.36664
L064	G136	G033	G042	-51.0899	-28.4478	2018	FALSE	0.211286
L065	G091	NA	NA	-51.1711	-27.3216	2020	FALSE	1.43828
L065	G092	NA	NA	-51.1711	-27.3216	2020	FALSE	-0.0126535
L065	G093	G054	G058	-51.1711	-27.3216	2020	FALSE	0.257288
L065	G097	NA	NA	-51.1711	-27.3216	2020	FALSE	0.544101
L065	G102	G055	G080	-51.1711	-27.3216	2020	FALSE	0.31915
L065	G104	NA	NA	-51.1711	-27.3216	2020	FALSE	1.70823
L065	G105	G057	G062	-51.1711	-27.3216	2020	FALSE	0.684696
L065	G110	G076	G035	-51.1711	-27.3216	2020	FALSE	0.544101
L065	G120	G056	G073	-51.1711	-27.3216	2020	FALSE	0.802796
L065	G126	G024	G008	-51.1711	-27.3216	2020	FALSE	-1.0643
L065	G135	G034	G042	-51.1711	-27.3216	2020	FALSE	0.73531
L065	G136	G033	G042	-51.1711	-27.3216	2020	FALSE	0.515983
L065	G137	G042	G044	-51.1711	-27.3216	2020	FALSE	0.27416
L065	G138	G006	G032	-51.1711	-27.3216	2020	FALSE	-2.58835
L065	G140	G006	G046	-51.1711	-27.3216	2020	FALSE	0.780301
L065	G142	G024	G026	-51.1711	-27.3216	2020	FALSE	0.206674
L065	G143	NA	NA	-51.1711	-27.3216	2020	FALSE	0.521606
L065	G144	NA	NA	-51.1711	-27.3216	2020	FALSE	0.139189
L065	G147	G006	G046	-51.1711	-27.3216	2020	FALSE	-0.979945
L065	G148	G017	G018	-51.1711	-27.3216	2020	FALSE	-0.799984
L065	G149	G006	G018	-51.1711	-27.3216	2020	FALSE	-0.704379
L065	G150	G015	G018	-51.1711	-27.3216	2020	FALSE	-0.395071
L065	G151	G006	G026	-51.1711	-27.3216	2020	FALSE	-0.198239
L065	G152	G038	G002	-51.1711	-27.3216	2020	FALSE	0.707191
L065	G153	G006	G002	-51.1711	-27.3216	2020	FALSE	-0.17012
L065	G154	G002	G002	-51.1711	-27.3216	2020	FALSE	0.381012
L065	G155	G008	G014	-51.1711	-27.3216	2020	FALSE	-1.16553
L065	G156	G021	G015	-51.1711	-27.3216	2020	FALSE	-2.4815
L066	G090	NA	NA	-51.2441	-27.3671	2021	FALSE	-2.33153
L066	G091	NA	NA	-51.2441	-27.3671	2021	FALSE	0.257136
L066	G092	NA	NA	-51.2441	-27.3671	2021	FALSE	-2.2409
L066	G093	G054	G058	-51.2441	-27.3671	2021	FALSE	0.493543
L066	G097	NA	NA	-51.2441	-27.3671	2021	FALSE	2.306
L066	G102	G055	G080	-51.2441	-27.3671	2021	FALSE	0.292597
L066	G104	NA	NA	-51.2441	-27.3671	2021	FALSE	0.769352
L066	G105	G057	G062	-51.2441	-27.3671	2021	FALSE	-0.377224
L066	G107	G022	G082	-51.2441	-27.3671	2021	FALSE	-0.913081
L066	G110	G076	G035	-51.2441	-27.3671	2021	FALSE	-0.0817147
L066	G120	G056	G073	-51.2441	-27.3671	2021	FALSE	0.749651
L066	G124	G041	G085	-51.2441	-27.3671	2021	FALSE	-0.731835
L066	G145	G036	G002	-51.2441	-27.3671	2021	FALSE	0.627507
L066	G146	G042	G016	-51.2441	-27.3671	2021	FALSE	0.3911
L066	G154	G002	G002	-51.2441	-27.3671	2021	FALSE	-1.24799
L066	G157	G031	G005	-51.2441	-27.3671	2021	FALSE	0.335938
L066	G158	G003	G004	-51.2441	-27.3671	2021	FALSE	0.351699
L066	G159	G009	G020	-51.2441	-27.3671	2021	FALSE	0.103471
L066	G160	G013	G004	-51.2441	-27.3671	2021	FALSE	0.257136
L066	G161	G004	G019	-51.2441	-27.3671	2021	FALSE	0.0719501
L066	G162	G034	G019	-51.2441	-27.3671	2021	FALSE	0.548705
L066	G163	NA	NA	-51.2441	-27.3671	2021	FALSE	0.611747
L066	G164	NA	NA	-51.2441	-27.3671	2021	FALSE	-0.24326
L067	G086	G049	G051	-51.2561	-27.3661	2017	FALSE	-0.715537
L067	G087	G047	G048	-51.2561	-27.3661	2017	FALSE	0.0971166
L067	G088	G055	G059	-51.2561	-27.3661	2017	FALSE	-0.420466
L067	G089	G055	G063	-51.2561	-27.3661	2017	FALSE	-1.41693
L067	G092	NA	NA	-51.2561	-27.3661	2017	FALSE	-1.10735
L067	G093	G054	G058	-51.2561	-27.3661	2017	FALSE	0.721118
L067	G094	NA	NA	-51.2561	-27.3661	2017	FALSE	0.237396
L067	G095	G050	G052	-51.2561	-27.3661	2017	FALSE	0.430885
L067	G096	G061	G067	-51.2561	-27.3661	2017	FALSE	1.09842
L067	G097	NA	NA	-51.2561	-27.3661	2017	FALSE	2.45284
L067	G098	G053	G069	-51.2561	-27.3661	2017	FALSE	0.353489
L067	G099	G053	G060	-51.2561	-27.3661	2017	FALSE	0.358327
L067	G100	G064	G071	-51.2561	-27.3661	2017	FALSE	0.208373
L067	G103	G065	G066	-51.2561	-27.3661	2017	FALSE	-0.497862
L067	G105	G057	G062	-51.2561	-27.3661	2017	FALSE	-0.725211
L067	G106	G062	G064	-51.2561	-27.3661	2017	FALSE	-0.696188
L067	G108	G066	G070	-51.2561	-27.3661	2017	FALSE	-2.48596
L067	G110	G076	G035	-51.2561	-27.3661	2017	FALSE	0.99684
L067	G112	G057	G069	-51.2561	-27.3661	2017	FALSE	1.37414
L067	G113	G064	G074	-51.2561	-27.3661	2017	FALSE	-0.280187
L067	G114	G064	G029	-51.2561	-27.3661	2017	FALSE	0.721118
L067	G115	G064	G078	-51.2561	-27.3661	2017	FALSE	0.958142
L067	G116	G029	G075	-51.2561	-27.3661	2017	FALSE	-0.18828
L067	G117	G064	G028	-51.2561	-27.3661	2017	FALSE	-0.846142
L067	G118	G064	G081	-51.2561	-27.3661	2017	FALSE	-0.328559
L067	G119	G064	G001	-51.2561	-27.3661	2017	FALSE	-0.299536
L068	G086	G049	G051	-51.2885	-27.3608	2018	FALSE	-1.39426
L068	G088	G055	G059	-51.2885	-27.3608	2018	FALSE	0.302283
L068	G089	G055	G063	-51.2885	-27.3608	2018	FALSE	-0.862011
L068	G092	NA	NA	-51.2885	-27.3608	2018	FALSE	0.555101
L068	G093	G054	G058	-51.2885	-27.3608	2018	FALSE	1.38674
L068	G096	G061	G067	-51.2885	-27.3608	2018	FALSE	-0.98842
L068	G097	NA	NA	-51.2885	-27.3608	2018	FALSE	1.02082
L068	G101	G055	G072	-51.2885	-27.3608	2018	FALSE	-0.103557
L068	G102	G055	G080	-51.2885	-27.3608	2018	FALSE	0.827878
L068	G105	G057	G062	-51.2885	-27.3608	2018	FALSE	0.255711
L068	G109	G057	G079	-51.2885	-27.3608	2018	FALSE	1.30025
L068	G110	G076	G035	-51.2885	-27.3608	2018	FALSE	0.242405
L068	G111	G077	G035	-51.2885	-27.3608	2018	FALSE	-0.223313
L068	G122	G041	G084	-51.2885	-27.3608	2018	FALSE	-1.38761
L068	G127	G025	G027	-51.2885	-27.3608	2018	FALSE	-0.928542
L068	G128	G039	G044	-51.2885	-27.3608	2018	FALSE	-0.895277
L068	G129	G011	G044	-51.2885	-27.3608	2018	FALSE	0.16922
L068	G130	G024	G010	-51.2885	-27.3608	2018	FALSE	0.461957
L068	G131	G037	G044	-51.2885	-27.3608	2018	FALSE	0.222445
L068	G133	G006	G040	-51.2885	-27.3608	2018	FALSE	0.921022
L068	G134	G043	G045	-51.2885	-27.3608	2018	FALSE	-2.51864
L068	G135	G034	G042	-51.2885	-27.3608	2018	FALSE	0.827878
L068	G136	G033	G042	-51.2885	-27.3608	2018	FALSE	0.807919
L069	G089	G055	G063	-51.3297	-27.3803	2019	FALSE	-2.14291
L069	G091	NA	NA	-51.3297	-27.3803	2019	FALSE	1.66773
L069	G092	NA	NA	-51.3297	-27.3803	2019	FALSE	0.00456911
L069	G093	G054	G058	-51.3297	-27.3803	2019	FALSE	1.85049
L069	G094	NA	NA	-51.3297	-27.3803	2019	FALSE	0.36096
L069	G097	NA	NA	-51.3297	-27.3803	2019	FALSE	0.415789
L069	G101	G055	G072	-51.3297	-27.3803	2019	FALSE	0.333545
L069	G102	G055	G080	-51.3297	-27.3803	2019	FALSE	1.31134
L069	G105	G057	G062	-51.3297	-27.3803	2019	FALSE	-0.0319838
L069	G109	G057	G079	-51.3297	-27.3803	2019	FALSE	0.370098
L069	G110	G076	G035	-51.3297	-27.3803	2019	FALSE	-0.178195
L069	G123	G065	G083	-51.3297	-27.3803	2019	FALSE	-1.20168
L069	G125	G024	G026	-51.3297	-27.3803	2019	FALSE	-0.424927
L069	G126	G024	G008	-51.3297	-27.3803	2019	FALSE	-0.653383
L069	G129	G011	G044	-51.3297	-27.3803	2019	FALSE	-1.64031
L069	G131	G037	G044	-51.3297	-27.3803	2019	FALSE	0.936668
L069	G132	G023	G040	-51.3297	-27.3803	2019	FALSE	-0.954944
L069	G133	G006	G040	-51.3297	-27.3803	2019	FALSE	-0.662521
L069	G135	G034	G042	-51.3297	-27.3803	2019	FALSE	-0.498033
L069	G136	G033	G042	-51.3297	-27.3803	2019	FALSE	0.717351
L069	G139	G038	G012	-51.3297	-27.3803	2019	FALSE	0.406651
L069	G141	G030	G034	-51.3297	-27.3803	2019	FALSE	0.0137073
L070	G086	G049	G051	-51.3347	-27.4047	2018	FALSE	-2.2109
L070	G088	G055	G059	-51.3347	-27.4047	2018	FALSE	-0.354283
L070	G089	G055	G063	-51.3347	-27.4047	2018	FALSE	-0.479036
L070	G092	NA	NA	-51.3347	-27.4047	2018	FALSE	-0.13413
L070	G096	G061	G067	-51.3347	-27.4047	2018	FALSE	-0.728542
L070	G097	NA	NA	-51.3347	-27.4047	2018	FALSE	1.2088
L070	G101	G055	G072	-51.3347	-27.4047	2018	FALSE	-0.449682
L070	G102	G055	G080	-51.3347	-27.4047	2018	FALSE	0.225453
L070	G109	G057	G079	-51.3347	-27.4047	2018	FALSE	1.89127
L070	G111	G077	G035	-51.3347	-27.4047	2018	FALSE	-0.0827611
L070	G128	G039	G044	-51.3347	-27.4047	2018	FALSE	0.115376
L070	G129	G011	G044	-51.3347	-27.4047	2018	FALSE	-0.471697
L070	G130	G024	G010	-51.3347	-27.4047	2018	FALSE	-1.40368
L070	G131	G037	G044	-51.3347	-27.4047	2018	FALSE	-0.41299
L070	G133	G006	G040	-51.3347	-27.4047	2018	FALSE	0.717127
L070	G134	G043	G045	-51.3347	-27.4047	2018	FALSE	0.240129
L070	G135	G034	G042	-51.3347	-27.4047	2018	FALSE	0.812526
L070	G136	G033	G042	-51.3347	-27.4047	2018	FALSE	1.51701
L071	G086	G049	G051	-51.491	-25.5889	2017	FALSE	-0.314147
L071	G087	G047	G048	-51.491	-25.5889	2017	FALSE	-0.556202
L071	G088	G055	G059	-51.491	-25.5889	2017	FALSE	0.200997
L071	G089	G055	G063	-51.491	-25.5889	2017	FALSE	-0.698953
L071	G092	NA	NA	-51.491	-25.5889	2017	FALSE	0.443052
L071	G093	G054	G058	-51.491	-25.5889	2017	FALSE	-0.0348522
L071	G094	NA	NA	-51.491	-25.5889	2017	FALSE	-0.792051
L071	G095	G050	G052	-51.491	-25.5889	2017	FALSE	1.34921
L071	G096	G061	G067	-51.491	-25.5889	2017	FALSE	-0.152777
L071	G097	NA	NA	-51.491	-25.5889	2017	FALSE	0.678901
L071	G098	G053	G069	-51.491	-25.5889	2017	FALSE	-3.3988
L071	G099	G053	G060	-51.491	-25.5889	2017	FALSE	0.3934
L071	G100	G064	G071	-51.491	-25.5889	2017	FALSE	0.672695
L071	G103	G065	G066	-51.491	-25.5889	2017	FALSE	0.529944
L071	G105	G057	G062	-51.491	-25.5889	2017	FALSE	0.480292
L071	G106	G062	G064	-51.491	-25.5889	2017	FALSE	0.207203
L071	G108	G066	G070	-51.491	-25.5889	2017	FALSE	1.19404
L071	G110	G076	G035	-51.491	-25.5889	2017	FALSE	2.0071
L071	G112	G057	G069	-51.491	-25.5889	2017	FALSE	-0.214842
L071	G113	G064	G074	-51.491	-25.5889	2017	FALSE	0.778206
L071	G114	G064	G029	-51.491	-25.5889	2017	FALSE	-1.00928
L071	G115	G064	G078	-51.491	-25.5889	2017	FALSE	-0.401039
L071	G116	G029	G075	-51.491	-25.5889	2017	FALSE	-0.754812
L071	G117	G064	G028	-51.491	-25.5889	2017	FALSE	-0.295527
L071	G118	G064	G081	-51.491	-25.5889	2017	FALSE	-0.494137
L071	G119	G064	G001	-51.491	-25.5889	2017	FALSE	0.182377
L072	G090	NA	NA	-51.491	-25.5877	2021	FALSE	-0.350557
L072	G091	NA	NA	-51.491	-25.5877	2021	FALSE	0.700612
L072	G092	NA	NA	-51.491	-25.5877	2021	FALSE	-1.25156
L072	G093	G054	G058	-51.491	-25.5877	2021	FALSE	1.64782
L072	G097	NA	NA	-51.491	-25.5877	2021	FALSE	0.835377
L072	G102	G055	G080	-51.491	-25.5877	2021	FALSE	0.931638
L072	G104	NA	NA	-51.491	-25.5877	2021	FALSE	-0.0656248
L072	G105	G057	G062	-51.491	-25.5877	2021	FALSE	-1.60195
L072	G107	G022	G082	-51.491	-25.5877	2021	FALSE	-1.13605
L072	G110	G076	G035	-51.491	-25.5877	2021	FALSE	0.1577
L072	G120	G056	G073	-51.491	-25.5877	2021	FALSE	1.10491
L072	G124	G041	G085	-51.491	-25.5877	2021	FALSE	-0.63934
L072	G145	G036	G002	-51.491	-25.5877	2021	FALSE	0.623603
L072	G146	G042	G016	-51.491	-25.5877	2021	FALSE	-1.28236
L072	G154	G002	G002	-51.491	-25.5877	2021	FALSE	-0.747152
L072	G157	G031	G005	-51.491	-25.5877	2021	FALSE	-0.539228
L072	G158	G003	G004	-51.491	-25.5877	2021	FALSE	-0.400613
L072	G159	G009	G020	-51.491	-25.5877	2021	FALSE	1.25892
L072	G160	G013	G004	-51.491	-25.5877	2021	FALSE	-0.854964
L072	G161	G004	G019	-51.491	-25.5877	2021	FALSE	1.15496
L072	G162	G034	G019	-51.491	-25.5877	2021	FALSE	0.103794
L072	G163	NA	NA	-51.491	-25.5877	2021	FALSE	-1.10139
L072	G164	NA	NA	-51.491	-25.5877	2021	FALSE	1.45145
L073	G086	G049	G051	-51.4939	-25.5905	2018	FALSE	-0.285857
L073	G088	G055	G059	-51.4939	-25.5905	2018	FALSE	0.936719
L073	G089	G055	G063	-51.4939	-25.5905	2018	FALSE	0.0392214
L073	G092	NA	NA	-51.4939	-25.5905	2018	FALSE	0.632842
L073	G093	G054	G058	-51.4939	-25.5905	2018	FALSE	1.77062
L073	G096	G061	G067	-51.4939	-25.5905	2018	FALSE	-0.646269
L073	G097	NA	NA	-51.4939	-25.5905	2018	FALSE	0.668177
L073	G101	G055	G072	-51.4939	-25.5905	2018	FALSE	-0.27879
L073	G105	G057	G062	-51.4939	-25.5905	2018	FALSE	0.548039
L073	G110	G076	G035	-51.4939	-25.5905	2018	FALSE	0.138158
L073	G111	G077	G035	-51.4939	-25.5905	2018	FALSE	0.463236
L073	G122	G041	G084	-51.4939	-25.5905	2018	FALSE	-1.69924
L073	G127	G025	G027	-51.4939	-25.5905	2018	FALSE	-1.96778
L073	G128	G039	G044	-51.4939	-25.5905	2018	FALSE	-0.589734
L073	G129	G011	G044	-51.4939	-25.5905	2018	FALSE	-0.0809162
L073	G130	G024	G010	-51.4939	-25.5905	2018	FALSE	-0.271723
L073	G131	G037	G044	-51.4939	-25.5905	2018	FALSE	0.86605
L073	G133	G006	G040	-51.4939	-25.5905	2018	FALSE	1.60101
L073	G135	G034	G042	-51.4939	-25.5905	2018	FALSE	-1.56497
L073	G136	G033	G042	-51.4939	-25.5905	2018	FALSE	-0.27879
L074	G089	G055	G063	-51.4987	-25.5901	2019	FALSE	0.52805
L074	G091	NA	NA	-51.4987	-25.5901	2019	FALSE	-1.09738
L074	G092	NA	NA	-51.4987	-25.5901	2019	FALSE	-1.36322
L074	G093	G054	G058	-51.4987	-25.5901	2019	FALSE	-0.77837
L074	G094	NA	NA	-51.4987	-25.5901	2019	FALSE	-0.185924
L074	G096	G061	G067	-51.4987	-25.5901	2019	FALSE	0.315377
L074	G101	G055	G072	-51.4987	-25.5901	2019	FALSE	-0.717606
L074	G105	G057	G062	-51.4987	-25.5901	2019	FALSE	-0.261878
L074	G109	G057	G079	-51.4987	-25.5901	2019	FALSE	1.1205
L074	G110	G076	G035	-51.4987	-25.5901	2019	FALSE	-0.527719
L074	G120	G056	G073	-51.4987	-25.5901	2019	FALSE	0.330568
L074	G123	G065	G083	-51.4987	-25.5901	2019	FALSE	-1.34043
L074	G125	G024	G026	-51.4987	-25.5901	2019	FALSE	0.398927
L074	G126	G024	G008	-51.4987	-25.5901	2019	FALSE	1.04454
L074	G129	G011	G044	-51.4987	-25.5901	2019	FALSE	-1.38601
L074	G132	G023	G040	-51.4987	-25.5901	2019	FALSE	2.17626
L074	G133	G006	G040	-51.4987	-25.5901	2019	FALSE	2.14588
L074	G135	G034	G042	-51.4987	-25.5901	2019	FALSE	0.0495356
L074	G136	G033	G042	-51.4987	-25.5901	2019	FALSE	-0.717606
L074	G137	G042	G044	-51.4987	-25.5901	2019	FALSE	0.558432
L074	G139	G038	G012	-51.4987	-25.5901	2019	FALSE	-0.489742
L074	G140	G006	G046	-51.4987	-25.5901	2019	FALSE	0.482477
L074	G141	G030	G034	-51.4987	-25.5901	2019	FALSE	-0.284665
L075	G089	G055	G063	-51.5235	-27.8157	2019	FALSE	-0.00401942
L075	G091	NA	NA	-51.5235	-27.8157	2019	FALSE	-1.14844
L075	G092	NA	NA	-51.5235	-27.8157	2019	FALSE	-0.294311
L075	G093	G054	G058	-51.5235	-27.8157	2019	FALSE	1.3302
L075	G094	NA	NA	-51.5235	-27.8157	2019	FALSE	0.185786
L075	G096	G061	G067	-51.5235	-27.8157	2019	FALSE	0.453748
L075	G097	NA	NA	-51.5235	-27.8157	2019	FALSE	-0.00960194
L075	G101	G055	G072	-51.5235	-27.8157	2019	FALSE	0.0406408
L075	G102	G055	G080	-51.5235	-27.8157	2019	FALSE	0.654718
L075	G105	G057	G062	-51.5235	-27.8157	2019	FALSE	-1.36057
L075	G109	G057	G079	-51.5235	-27.8157	2019	FALSE	0.861272
L075	G110	G076	G035	-51.5235	-27.8157	2019	FALSE	-0.316641
L075	G120	G056	G073	-51.5235	-27.8157	2019	FALSE	-0.378049
L075	G123	G065	G083	-51.5235	-27.8157	2019	FALSE	-0.031932
L075	G125	G024	G026	-51.5235	-27.8157	2019	FALSE	-1.00329
L075	G126	G024	G008	-51.5235	-27.8157	2019	FALSE	0.191369
L075	G129	G011	G044	-51.5235	-27.8157	2019	FALSE	-2.03048
L075	G131	G037	G044	-51.5235	-27.8157	2019	FALSE	-1.49455
L075	G132	G023	G040	-51.5235	-27.8157	2019	FALSE	0.247194
L075	G133	G006	G040	-51.5235	-27.8157	2019	FALSE	2.64768
L075	G135	G034	G042	-51.5235	-27.8157	2019	FALSE	1.33579
L075	G136	G033	G042	-51.5235	-27.8157	2019	FALSE	0.191369
L075	G137	G042	G044	-51.5235	-27.8157	2019	FALSE	-0.819068
L075	G139	G038	G012	-51.5235	-27.8157	2019	FALSE	0.185786
L075	G141	G030	G034	-51.5235	-27.8157	2019	FALSE	0.565398
L076	G086	G049	G051	-51.5239	-27.8096	2018	FALSE	-2.07397
L076	G088	G055	G059	-51.5239	-27.8096	2018	FALSE	-0.624058
L076	G089	G055	G063	-51.5239	-27.8096	2018	FALSE	-0.494456
L076	G092	NA	NA	-51.5239	-27.8096	2018	FALSE	1.61156
L076	G093	G054	G058	-51.5239	-27.8096	2018	FALSE	-0.0246524
L076	G096	G061	G067	-51.5239	-27.8096	2018	FALSE	-1.06956
L076	G097	NA	NA	-51.5239	-27.8096	2018	FALSE	0.534252
L076	G101	G055	G072	-51.5239	-27.8096	2018	FALSE	0.550453
L076	G102	G055	G080	-51.5239	-27.8096	2018	FALSE	-0.300055
L076	G105	G057	G062	-51.5239	-27.8096	2018	FALSE	-1.04526
L076	G109	G057	G079	-51.5239	-27.8096	2018	FALSE	1.20656
L076	G110	G076	G035	-51.5239	-27.8096	2018	FALSE	1.17416
L076	G111	G077	G035	-51.5239	-27.8096	2018	FALSE	0.445152
L076	G122	G041	G084	-51.5239	-27.8096	2018	FALSE	-0.664558
L076	G127	G025	G027	-51.5239	-27.8096	2018	FALSE	-0.259554
L076	G128	G039	G044	-51.5239	-27.8096	2018	FALSE	0.842055
L076	G129	G011	G044	-51.5239	-27.8096	2018	FALSE	0.704354
L076	G130	G024	G010	-51.5239	-27.8096	2018	FALSE	0.793455
L076	G131	G037	G044	-51.5239	-27.8096	2018	FALSE	0.607153
L076	G133	G006	G040	-51.5239	-27.8096	2018	FALSE	-0.551157
L076	G134	G043	G045	-51.5239	-27.8096	2018	FALSE	-2.09827
L076	G135	G034	G042	-51.5239	-27.8096	2018	FALSE	-0.275755
L076	G136	G033	G042	-51.5239	-27.8096	2018	FALSE	1.01216
L077	G090	NA	NA	-51.5241	-27.8097	2021	FALSE	-2.56232
L077	G091	NA	NA	-51.5241	-27.8097	2021	FALSE	1.1816
L077	G092	NA	NA	-51.5241	-27.8097	2021	FALSE	0.672714
L077	G093	G054	G058	-51.5241	-27.8097	2021	FALSE	0.26682
L077	G097	NA	NA	-51.5241	-27.8097	2021	FALSE	1.224
L077	G102	G055	G080	-51.5241	-27.8097	2021	FALSE	0.503087
L077	G104	NA	NA	-51.5241	-27.8097	2021	FALSE	0.787818
L077	G105	G057	G062	-51.5241	-27.8097	2021	FALSE	-0.544967
L077	G107	G022	G082	-51.5241	-27.8097	2021	FALSE	-2.04132
L077	G110	G076	G035	-51.5241	-27.8097	2021	FALSE	-0.151189
L077	G120	G056	G073	-51.5241	-27.8097	2021	FALSE	0.642423
L077	G124	G041	G085	-51.5241	-27.8097	2021	FALSE	-0.647955
L077	G145	G036	G002	-51.5241	-27.8097	2021	FALSE	-1.08414
L077	G146	G042	G016	-51.5241	-27.8097	2021	FALSE	0.921097
L077	G154	G002	G002	-51.5241	-27.8097	2021	FALSE	-0.0906083
L077	G157	G031	G005	-51.5241	-27.8097	2021	FALSE	0.430389
L077	G158	G003	G004	-51.5241	-27.8097	2021	FALSE	-0.151189
L077	G159	G009	G020	-51.5241	-27.8097	2021	FALSE	0.715121
L077	G160	G013	G004	-51.5241	-27.8097	2021	FALSE	-0.732768
L077	G161	G004	G019	-51.5241	-27.8097	2021	FALSE	0.600017
L077	G162	G034	G019	-51.5241	-27.8097	2021	FALSE	-0.799408
L077	G163	NA	NA	-51.5241	-27.8097	2021	FALSE	1.19371
L077	G164	NA	NA	-51.5241	-27.8097	2021	FALSE	-0.332933
L078	G086	G049	G051	-51.5892	-27.424	2018	FALSE	-0.177995
L078	G088	G055	G059	-51.5892	-27.424	2018	FALSE	0.704599
L078	G089	G055	G063	-51.5892	-27.424	2018	FALSE	-0.585346
L078	G092	NA	NA	-51.5892	-27.424	2018	FALSE	0.290459
L078	G093	G054	G058	-51.5892	-27.424	2018	FALSE	0.541659
L078	G096	G061	G067	-51.5892	-27.424	2018	FALSE	-1.62409
L078	G097	NA	NA	-51.5892	-27.424	2018	FALSE	2.01491
L078	G101	G055	G072	-51.5892	-27.424	2018	FALSE	-1.09453
L078	G102	G055	G080	-51.5892	-27.424	2018	FALSE	0.317616
L078	G105	G057	G062	-51.5892	-27.424	2018	FALSE	-1.42042
L078	G109	G057	G079	-51.5892	-27.424	2018	FALSE	1.97418
L078	G110	G076	G035	-51.5892	-27.424	2018	FALSE	0.0867835
L078	G111	G077	G035	-51.5892	-27.424	2018	FALSE	0.120729
L078	G122	G041	G084	-51.5892	-27.424	2018	FALSE	-1.9296
L078	G127	G025	G027	-51.5892	-27.424	2018	FALSE	-0.707551
L078	G128	G039	G044	-51.5892	-27.424	2018	FALSE	-0.5514
L078	G129	G011	G044	-51.5892	-27.424	2018	FALSE	-0.402038
L078	G130	G024	G010	-51.5892	-27.424	2018	FALSE	0.704599
L078	G131	G037	G044	-51.5892	-27.424	2018	FALSE	-0.347724
L078	G133	G006	G040	-51.5892	-27.424	2018	FALSE	1.078
L078	G134	G043	G045	-51.5892	-27.424	2018	FALSE	0.304037
L078	G135	G034	G042	-51.5892	-27.424	2018	FALSE	0.419453
L078	G136	G033	G042	-51.5892	-27.424	2018	FALSE	0.28367
L079	G086	G049	G051	-51.633	-25.4114	2017	FALSE	-1.58899
L079	G087	G047	G048	-51.633	-25.4114	2017	FALSE	-0.480749
L079	G088	G055	G059	-51.633	-25.4114	2017	FALSE	-0.308154
L079	G089	G055	G063	-51.633	-25.4114	2017	FALSE	-0.108308
L079	G092	NA	NA	-51.633	-25.4114	2017	FALSE	0.0552023
L079	G093	G054	G058	-51.633	-25.4114	2017	FALSE	0.636573
L079	G094	NA	NA	-51.633	-25.4114	2017	FALSE	-0.326322
L079	G095	G050	G052	-51.633	-25.4114	2017	FALSE	1.66306
L079	G096	G061	G067	-51.633	-25.4114	2017	FALSE	-2.07952
L079	G097	NA	NA	-51.633	-25.4114	2017	FALSE	0.364055
L079	G098	G053	G069	-51.633	-25.4114	2017	FALSE	-0.453497
L079	G099	G053	G060	-51.633	-25.4114	2017	FALSE	0.482146
L079	G100	G064	G071	-51.633	-25.4114	2017	FALSE	1.68122
L079	G103	G065	G066	-51.633	-25.4114	2017	FALSE	-0.898609
L079	G105	G057	G062	-51.633	-25.4114	2017	FALSE	-0.571588
L079	G106	G062	G064	-51.633	-25.4114	2017	FALSE	0.173293
L079	G108	G066	G070	-51.633	-25.4114	2017	FALSE	1.73573
L079	G110	G076	G035	-51.633	-25.4114	2017	FALSE	0.345888
L079	G112	G057	G069	-51.633	-25.4114	2017	FALSE	-0.59884
L079	G113	G064	G074	-51.633	-25.4114	2017	FALSE	0.927258
L079	G114	G064	G029	-51.633	-25.4114	2017	FALSE	0.082454
L079	G115	G064	G078	-51.633	-25.4114	2017	FALSE	0.109706
L079	G116	G029	G075	-51.633	-25.4114	2017	FALSE	-2.09769
L079	G117	G064	G028	-51.633	-25.4114	2017	FALSE	-0.199147
L079	G118	G064	G081	-51.633	-25.4114	2017	FALSE	0.95451
L079	G119	G064	G001	-51.633	-25.4114	2017	FALSE	0.500314
L080	G091	NA	NA	-51.6386	-25.5679	2020	FALSE	1.23287
L080	G092	NA	NA	-51.6386	-25.5679	2020	FALSE	0.234774
L080	G093	G054	G058	-51.6386	-25.5679	2020	FALSE	0.845677
L080	G097	NA	NA	-51.6386	-25.5679	2020	FALSE	0.10571
L080	G102	G055	G080	-51.6386	-25.5679	2020	FALSE	1.41356
L080	G104	NA	NA	-51.6386	-25.5679	2020	FALSE	-0.513798
L080	G105	G057	G062	-51.6386	-25.5679	2020	FALSE	0.862886
L080	G110	G076	G035	-51.6386	-25.5679	2020	FALSE	0.940324
L080	G120	G056	G073	-51.6386	-25.5679	2020	FALSE	-0.247066
L080	G126	G024	G008	-51.6386	-25.5679	2020	FALSE	-0.290087
L080	G135	G034	G042	-51.6386	-25.5679	2020	FALSE	0.897303
L080	G136	G033	G042	-51.6386	-25.5679	2020	FALSE	1.42216
L080	G137	G042	G044	-51.6386	-25.5679	2020	FALSE	0.914511
L080	G138	G006	G032	-51.6386	-25.5679	2020	FALSE	-0.875177
L080	G140	G006	G046	-51.6386	-25.5679	2020	FALSE	0.338025
L080	G142	G024	G026	-51.6386	-25.5679	2020	FALSE	0.57034
L080	G143	NA	NA	-51.6386	-25.5679	2020	FALSE	-0.806343
L080	G144	NA	NA	-51.6386	-25.5679	2020	FALSE	-1.18493
L080	G147	G006	G046	-51.6386	-25.5679	2020	FALSE	1.25008
L080	G148	G017	G018	-51.6386	-25.5679	2020	FALSE	-1.60654
L080	G149	G006	G018	-51.6386	-25.5679	2020	FALSE	-0.221253
L080	G150	G015	G018	-51.6386	-25.5679	2020	FALSE	-0.350317
L080	G151	G006	G026	-51.6386	-25.5679	2020	FALSE	0.406859
L080	G152	G038	G002	-51.6386	-25.5679	2020	FALSE	-2.49278
L080	G153	G006	G002	-51.6386	-25.5679	2020	FALSE	-1.25377
L080	G154	G002	G002	-51.6386	-25.5679	2020	FALSE	-0.944012
L080	G155	G008	G014	-51.6386	-25.5679	2020	FALSE	0.10571
L080	G156	G021	G015	-51.6386	-25.5679	2020	FALSE	-0.754718
L081	G091	NA	NA	-51.6394	-25.4268	2020	FALSE	0.798454
L081	G092	NA	NA	-51.6394	-25.4268	2020	FALSE	0.947635
L081	G093	G054	G058	-51.6394	-25.4268	2020	FALSE	0.974758
L081	G097	NA	NA	-51.6394	-25.4268	2020	FALSE	0.730645
L081	G102	G055	G080	-51.6394	-25.4268	2020	FALSE	1.22565
L081	G104	NA	NA	-51.6394	-25.4268	2020	FALSE	0.744207
L081	G105	G057	G062	-51.6394	-25.4268	2020	FALSE	-0.381427
L081	G110	G076	G035	-51.6394	-25.4268	2020	FALSE	1.32737
L081	G120	G056	G073	-51.6394	-25.4268	2020	FALSE	0.0593331
L081	G126	G024	G008	-51.6394	-25.4268	2020	FALSE	-0.374646
L081	G135	G034	G042	-51.6394	-25.4268	2020	FALSE	-0.903559
L081	G136	G033	G042	-51.6394	-25.4268	2020	FALSE	1.63251
L081	G137	G042	G044	-51.6394	-25.4268	2020	FALSE	-1.20192
L081	G138	G006	G032	-51.6394	-25.4268	2020	FALSE	-0.47636
L081	G140	G006	G046	-51.6394	-25.4268	2020	FALSE	-0.022038
L081	G142	G024	G026	-51.6394	-25.4268	2020	FALSE	1.44942
L081	G143	NA	NA	-51.6394	-25.4268	2020	FALSE	0.906949
L081	G144	NA	NA	-51.6394	-25.4268	2020	FALSE	-0.808626
L081	G147	G006	G046	-51.6394	-25.4268	2020	FALSE	-0.394989
L081	G148	G017	G018	-51.6394	-25.4268	2020	FALSE	-0.876435
L081	G149	G006	G018	-51.6394	-25.4268	2020	FALSE	-0.835749
L081	G150	G015	G018	-51.6394	-25.4268	2020	FALSE	-0.347523
L081	G151	G006	G026	-51.6394	-25.4268	2020	FALSE	1.17819
L081	G152	G038	G002	-51.6394	-25.4268	2020	FALSE	-1.44603
L081	G153	G006	G002	-51.6394	-25.4268	2020	FALSE	-2.02919
L081	G154	G002	G002	-51.6394	-25.4268	2020	FALSE	-0.164438
L081	G155	G008	G014	-51.6394	-25.4268	2020	FALSE	-1.24939
L081	G156	G021	G015	-51.6394	-25.4268	2020	FALSE	-0.462798
L082	G086	G049	G051	-51.6406	-25.4257	2018	FALSE	0.186769
L082	G088	G055	G059	-51.6406	-25.4257	2018	FALSE	-0.829391
L082	G089	G055	G063	-51.6406	-25.4257	2018	FALSE	-0.789653
L082	G092	NA	NA	-51.6406	-25.4257	2018	FALSE	1.99201
L082	G093	G054	G058	-51.6406	-25.4257	2018	FALSE	1.799
L082	G096	G061	G067	-51.6406	-25.4257	2018	FALSE	-0.0573364
L082	G097	NA	NA	-51.6406	-25.4257	2018	FALSE	0.862317
L082	G101	G055	G072	-51.6406	-25.4257	2018	FALSE	-0.460394
L082	G105	G057	G062	-51.6406	-25.4257	2018	FALSE	1.14048
L082	G110	G076	G035	-51.6406	-25.4257	2018	FALSE	-0.477425
L082	G111	G077	G035	-51.6406	-25.4257	2018	FALSE	0.430875
L082	G122	G041	G084	-51.6406	-25.4257	2018	FALSE	-1.43682
L082	G127	G025	G027	-51.6406	-25.4257	2018	FALSE	-0.449041
L082	G129	G011	G044	-51.6406	-25.4257	2018	FALSE	-1.64118
L082	G130	G024	G010	-51.6406	-25.4257	2018	FALSE	0.396813
L082	G131	G037	G044	-51.6406	-25.4257	2018	FALSE	-0.749915
L082	G133	G006	G040	-51.6406	-25.4257	2018	FALSE	1.12345
L082	G134	G043	G045	-51.6406	-25.4257	2018	FALSE	-0.812361
L082	G135	G034	G042	-51.6406	-25.4257	2018	FALSE	-0.386595
L082	G136	G033	G042	-51.6406	-25.4257	2018	FALSE	0.158385
L083	G090	NA	NA	-51.642	-25.4244	2021	FALSE	-0.596185
L083	G091	NA	NA	-51.642	-25.4244	2021	FALSE	0.34625
L083	G093	G054	G058	-51.642	-25.4244	2021	FALSE	1.82515
L083	G097	NA	NA	-51.642	-25.4244	2021	FALSE	0.454992
L083	G102	G055	G080	-51.642	-25.4244	2021	FALSE	0.128765
L083	G104	NA	NA	-51.642	-25.4244	2021	FALSE	1.23794
L083	G105	G057	G062	-51.642	-25.4244	2021	FALSE	-1.1399
L083	G107	G022	G082	-51.642	-25.4244	2021	FALSE	-1.42988
L083	G110	G076	G035	-51.642	-25.4244	2021	FALSE	-0.38595
L083	G120	G056	G073	-51.642	-25.4244	2021	FALSE	-0.733926
L083	G124	G041	G085	-51.642	-25.4244	2021	FALSE	-1.1254
L083	G145	G036	G002	-51.642	-25.4244	2021	FALSE	0.107016
L083	G146	G042	G016	-51.642	-25.4244	2021	FALSE	0.266505
L083	G154	G002	G002	-51.642	-25.4244	2021	FALSE	-0.269958
L083	G158	G003	G004	-51.642	-25.4244	2021	FALSE	0.454992
L083	G159	G009	G020	-51.642	-25.4244	2021	FALSE	0.831967
L083	G160	G013	G004	-51.642	-25.4244	2021	FALSE	-1.21964
L083	G161	G004	G019	-51.642	-25.4244	2021	FALSE	1.21619
L083	G162	G034	G019	-51.642	-25.4244	2021	FALSE	1.36118
L083	G163	NA	NA	-51.642	-25.4244	2021	FALSE	0.425994
L083	G164	NA	NA	-51.642	-25.4244	2021	FALSE	-1.75611
L084	G089	G055	G063	-51.6943	-25.3673	2019	FALSE	-1.23831
L084	G091	NA	NA	-51.6943	-25.3673	2019	FALSE	0.482806
L084	G092	NA	NA	-51.6943	-25.3673	2019	FALSE	-1.52352
L084	G093	G054	G058	-51.6943	-25.3673	2019	FALSE	0.886039
L084	G094	NA	NA	-51.6943	-25.3673	2019	FALSE	-1.11045
L084	G096	G061	G067	-51.6943	-25.3673	2019	FALSE	0.0697387
L084	G097	NA	NA	-51.6943	-25.3673	2019	FALSE	0.945049
L084	G101	G055	G072	-51.6943	-25.3673	2019	FALSE	0.227098
L084	G102	G055	G080	-51.6943	-25.3673	2019	FALSE	1.25977
L084	G105	G057	G062	-51.6943	-25.3673	2019	FALSE	-0.14663
L084	G110	G076	G035	-51.6943	-25.3673	2019	FALSE	0.463136
L084	G120	G056	G073	-51.6943	-25.3673	2019	FALSE	-0.471183
L084	G123	G065	G083	-51.6943	-25.3673	2019	FALSE	-1.07111
L084	G125	G024	G026	-51.6943	-25.3673	2019	FALSE	-1.13012
L084	G126	G024	G008	-51.6943	-25.3673	2019	FALSE	2.48914
L084	G131	G037	G044	-51.6943	-25.3673	2019	FALSE	-0.500688
L084	G132	G023	G040	-51.6943	-25.3673	2019	FALSE	0.74835
L084	G133	G006	G040	-51.6943	-25.3673	2019	FALSE	0.453302
L084	G136	G033	G042	-51.6943	-25.3673	2019	FALSE	0.020564
L084	G137	G042	G044	-51.6943	-25.3673	2019	FALSE	0.876204
L084	G139	G038	G012	-51.6943	-25.3673	2019	FALSE	-0.864581
L084	G141	G030	G034	-51.6943	-25.3673	2019	FALSE	-0.864581
L085	G086	G049	G051	-51.7493	-25.7114	2017	FALSE	-1.22747
L085	G087	G047	G048	-51.7493	-25.7114	2017	FALSE	-2.29315
L085	G088	G055	G059	-51.7493	-25.7114	2017	FALSE	0.285303
L085	G089	G055	G063	-51.7493	-25.7114	2017	FALSE	-1.33771
L085	G092	NA	NA	-51.7493	-25.7114	2017	FALSE	-0.657882
L085	G094	NA	NA	-51.7493	-25.7114	2017	FALSE	-0.590512
L085	G095	G050	G052	-51.7493	-25.7114	2017	FALSE	1.66333
L085	G096	G061	G067	-51.7493	-25.7114	2017	FALSE	-0.688505
L085	G097	NA	NA	-51.7493	-25.7114	2017	FALSE	1.19787
L085	G098	G053	G069	-51.7493	-25.7114	2017	FALSE	0.0648185
L085	G099	G053	G060	-51.7493	-25.7114	2017	FALSE	0.028071
L085	G100	G064	G071	-51.7493	-25.7114	2017	FALSE	-0.0270502
L085	G105	G057	G062	-51.7493	-25.7114	2017	FALSE	-0.596636
L085	G106	G062	G064	-51.7493	-25.7114	2017	FALSE	0.591532
L085	G108	G066	G070	-51.7493	-25.7114	2017	FALSE	1.36935
L085	G110	G076	G035	-51.7493	-25.7114	2017	FALSE	2.18392
L085	G112	G057	G069	-51.7493	-25.7114	2017	FALSE	-0.90899
L085	G113	G064	G074	-51.7493	-25.7114	2017	FALSE	0.524162
L085	G114	G064	G029	-51.7493	-25.7114	2017	FALSE	0.236307
L085	G115	G064	G078	-51.7493	-25.7114	2017	FALSE	-0.290407
L085	G116	G029	G075	-51.7493	-25.7114	2017	FALSE	-0.0760469
L085	G117	G064	G028	-51.7493	-25.7114	2017	FALSE	0.0954414
L085	G118	G064	G081	-51.7493	-25.7114	2017	FALSE	-0.0821715
L085	G119	G064	G001	-51.7493	-25.7114	2017	FALSE	0.536411
[truncated: 2,263 more rows]

## Sheet: metadata
New Phytologist Supporting Information - Dataset S1, metadata
Article title: GIS-based G×E Modeling of Maize Hybrids through Enviromic Markers Engineering
Authors: Rafael T. Resende; Alencar Xavier; Pedro Italo T. Silva; Marcela P. M. Resende; Diego Jarquin; Gustavo E. Marcatti
Article acceptance date: 22 June 2024
Variable	Description
Loc	or "Location" - Unique code or identifier for the location. Refers to the place where the experiment was conducted.
Gcode	or "Genotype Code" - Unique code or identifier assigned to each genotype tested in the experiment.
Dam	Name or code of the mother (female) of the genotype. In breeding programs, the "Dam" refers to the female parent that contributes half of the genotype's genetic material.
Sire	Name or code of the father (male) of the genotype. In breeding programs, the "Sire" is the male parent that contributes the other half of the genotype's genetic material.
Longitude	Geographic coordinate indicating the east-west position of the experiment location. The coordinate reference system used was WGS 84.
Latitude	Geographic coordinate indicating the north-south position of the experiment location. The coordinate reference system used was WGS 84.
Year	Year in which the experiment was conducted and the data were collected.
Irrigated	or "Irrigation" - Indicates whether the experimental area was irrigated or not. It is represented with a binary true/false value.
y_st	or “Grain Yield” - Grain production measured in the experiment, originally measured in bushels per acre (bu/ac), and later normalized by environment using the Z-Score standardization method. This variable was used as a performance indicator of the tested genotypes.
